# Supplementary material for: Branched late-steps of the cytosolic iron-sulphur cluster assembly machinery of Trypanosoma brucei
Source: PLoS Pathog. 2018 Oct 22;14(10):e1007326. doi: 10.1371/journal.ppat.1007326 (PMC6211773; doi:10.1371/journal.ppat.1007326)
Supplement: S5 Table — (XLSX) [file ppat.1007326.s010.xlsx]

## Sheet: TbCIA1-PTP MS
TbCIA1-PTP TAP/MS	PCF
TriTryp ID	Sequence coverage	Mass	Num. of significant sequences	emPAI	Description
Tb927.8.720	0.76	18530	11	15.11	gi|62175214|gb|AAX69360.1| hypothetical protein, conserved [Trypanosoma brucei]
Tb927.1.2340	0.79	50383	27	11.62	gi|135440|sp|P04106.1|TBA_TRYBR RecName: Full=Tubulin alpha chain
Tb927.1.2330	0.53	50413	21	6.19	gi|135500|sp|P04107.1|TBB_TRYBR RecName: Full=Tubulin beta chain; AltName: Full=Beta-tubulin
Tb927.8.3860	0.61	47885	18	4.93	gi|62358485|gb|AAX78947.1| hypothetical protein, conserved [Trypanosoma brucei]
Tb927.8.3920	0.28	105672	28	2.5	gi|62358479|gb|AAX78941.1| hypothetical protein, conserved [Trypanosoma brucei]
Tb927.3.4500	0.38	62907	16	2.34	gi|62358852|gb|AAX79304.1| fumarate hydratase, putative [Trypanosoma brucei]
Tb927.6.4280	0.36	39241	10	2.31	gi|11010|emb|CAA42576.1| glyceraldehyde 3-phosphate dehydrogenase [Trypanosoma brucei]
Tb927.11.11330	0.36	71676	18	2.28	gi|123633|sp|P11145.2|HSP74_TRYBB RecName: Full=Heat shock 70 kDa protein 4; Short=HSP70-4
Tb927.10.12840	0.26	33395	8	2.08	gi|70833154|gb|EAN78658.1| mitochondrial carrier protein, putative [Trypanosoma brucei brucei strain 927/4 GUTat10.1]
Tb927.5.1210	0.28	34083	8	2.02	gi|62176356|gb|AAX70468.1| short-chain dehydrogenase, putative [Trypanosoma brucei]
Tb927.9.11380	0.22	15067	3	1.52	gi|70831572|gb|EAN77077.1| 60S ribosomal protein L23, putative [Trypanosoma brucei brucei strain 927/4 GUTat10.1]
Tb927.3.1840	0.18	33619	6	1.31	gi|62359784|gb|AAX80213.1| 3-oxo-5-alpha-steroid 4-dehydrogenase, putative [Trypanosoma brucei]
Tb927.9.5690	0.4	11140	2	1.3	gi|70831129|gb|EAN76634.1| 60S acidic ribosomal protein, putative [Trypanosoma brucei brucei strain 927/4 GUTat10.1]
Tb927.9.10360	0.2	17326	3	1.24	gi|70831489|gb|EAN76994.1| hypothetical protein, conserved [Trypanosoma brucei brucei strain 927/4 GUTat10.1]
Tb927.10.2100	0.24	49474	8	1.15	gi|70832133|gb|EAN77637.1| elongation factor 1-alpha [Trypanosoma brucei brucei strain 927/4 GUTat10.1]
Tb927.3.4360	0.12	14864	2	0.87	gi|62358889|gb|AAX79341.1| 40S ribosomal protein S15a, putative [Trypanosoma brucei]
Tb927.9.6070	0.15	30724	4	0.85	gi|70831154|gb|EAN76659.1| 40S ribosomal protein S3, putative [Trypanosoma brucei brucei strain 927/4 GUTat10.1]
Tb927.10.12240	0.18	36281	4	0.68	gi|70833097|gb|EAN78601.1| short-chain dehydrogenase, putative [Trypanosoma brucei brucei strain 927/4 GUTat10.1]
Tb927.4.1540	0.17	55776	5	0.53	gi|62359456|gb|AAX79893.1| hypothetical protein, conserved [Trypanosoma brucei]
Tb927.9.12570	0.11	57071	5	0.51	gi|7380927|gb|AAF61320.1|AF132295_1 glycerol kinase [Trypanosoma brucei brucei]
Tb927.6.4500	0.11	22748	2	0.51	gi|62358808|gb|AAX79261.1| hypothetical protein, conserved [Trypanosoma brucei]
Tb927.4.2030	0.09	22691	2	0.51	gi|62359320|gb|AAX79760.1| hypothetical protein, conserved [Trypanosoma brucei]
Tb927.11.2050	0.13	34891	3	0.5	gi|70833675|gb|EAN79177.1| 60S acidic ribosomal subunit protein, putative [Trypanosoma brucei brucei strain 927/4 GUTat10.1]
Tb927.10.8730	0.15	61095	5	0.47	gi|70832766|gb|EAN78270.1| hypothetical protein, conserved [Trypanosoma brucei brucei strain 927/4 GUTat10.1]
Tb927.5.3810	0.1	50381	4	0.45	gi|62176734|gb|AAX70834.1| orotidine-5-phosphate decarboxylase/orotate phosphoribosyltransferase, putative [Trypanosoma brucei]
Tb927.6.2360	0.11	38447	3	0.44	gi|62360454|gb|AAX80868.1| adenosine kinase, putative [Trypanosoma brucei]
Tb927.10.2090	0.11	44149	3	0.38	gi|438910|gb|AAA16602.1| elongation factor 1-alpha, partial [Trypanosoma brucei]
Tb927.9.7800	0.06	29363	2	0.38	gi|70831290|gb|EAN76795.1| hypothetical protein, conserved [Trypanosoma brucei brucei strain 927/4 GUTat10.1]
Tb927.10.3940	0.07	29632	2	0.37	gi|70832310|gb|EAN77814.1| 40S ribosomal protein S3a, putative [Trypanosoma brucei brucei strain 927/4 GUTat10.1]
Tb927.7.4170	0.09	30758	2	0.36	gi|62176567|gb|AAX70672.1| fatty acid elongase, putative [Trypanosoma brucei]
Tb927.3.2080	0.07	30698	2	0.36	gi|62359811|gb|AAX80240.1| hypothetical protein, conserved [Trypanosoma brucei]
Tb927.11.3590	0.07	30739	2	0.36	gi|70833826|gb|EAN79328.1| 40s ribosomal protein S4, putative [Trypanosoma brucei brucei strain 927/4 GUTat10.1]
Tb927.10.1660	0.06	33248	2	0.33	gi|70832090|gb|EAN77594.1| hypothetical protein, conserved [Trypanosoma brucei brucei strain 927/4 GUTat10.1]
Tb927.2.1800	0.07	118017	7	0.32	gi|33348312|gb|AAQ15638.1| DNA polymerase delta catalytic subunit, putative [Trypanosoma brucei brucei strain 927/4 GUTat10.1]
Tb927.10.1070	0.06	34671	2	0.31	gi|10458|emb|CAA45595.1| cdc2-like protein kinase [Trypanosoma brucei]
Tb927.5.1100	0.08	72247	4	0.3	gi|5852819|gb|AAD54220.1|AF142475_1 peroxisome targeting signal 1 receptor PEX5 [Trypanosoma brucei]
Tb927.10.15710	0.05	36081	2	0.3	gi|70833425|gb|EAN78929.1| mitochondrial carrier protein, putative [Trypanosoma brucei brucei strain 927/4 GUTat10.1]
Tb927.6.3510	0.07	60431	3	0.27	gi|62359495|gb|AAX79931.1| tRNA modification enzyme, putative [Trypanosoma brucei]
Tb927.7.210	0.06	64274	3	0.25	gi|62176787|gb|AAX70885.1| proline oxidase, putative [Trypanosoma brucei]
Tb927.10.3660	0.05	44930	2	0.23	gi|14915801|gb|AAK73815.1|AF326989_1 aspartate aminotransferase [Trypanosoma brucei]
Tb927.11.6210	0.04	54937	2	0.19	gi|15420566|gb|AAK97386.1|AF363026_1 lanosterol 14-alpha-demethylase [Trypanosoma brucei brucei]
Tb11.v5.0713	0.04	95789	3	0.16	gi|18700061|gb|AAL14357.1| RHS6a [Trypanosoma brucei]
Tb927.11.2630	0.03	73207	2	0.14	gi|70833732|gb|EAN79234.1| hypothetical protein, conserved [Trypanosoma brucei brucei strain 927/4 GUTat10.1]
Tb927.11.4210	0.03	70605	2	0.14	gi|70833883|gb|EAN79385.1| hypothetical protein, conserved [Trypanosoma brucei brucei strain 927/4 GUTat10.1]

## Sheet: TbMMS19-PTP MS
TbMMS19-PTP TAP/MS	PCF
TryTryp ID	Sequence coverage	Score	Mass	Num. of sequences	Num. of significant sequences	Description
Tb927.8.3920	0.36	7952	105672	56	33	gi|62358479|gb|AAX78941.1| hypothetical protein, conserved [Trypanosoma brucei]
Tb11.v5.0713	0.44	1164	95789	39	32	gi|18700061|gb|AAL14357.1| RHS6a [Trypanosoma brucei]
Tb927.1.2340	0.75	3866	50383	32	26	gi|135440|sp|P04106.1|TBA_TRYBR RecName: Full=Tubulin alpha chain
Tb927.1.2330	0.66	2821	50413	31	27	gi|135500|sp|P04107.1|TBB_TRYBR RecName: Full=Tubulin beta chain; AltName: Full=Beta-tubulin
Tb927.11.11330	0.39	6808	71676	26	25	gi|123633|sp|P11145.2|HSP74_TRYBB RecName: Full=Heat shock 70 kDa protein 4; Short=HSP70-4
Tb927.8.720	0.82	9214	18530	22	11	gi|62175214|gb|AAX69360.1| hypothetical protein, conserved [Trypanosoma brucei]
Tb927.10.2100	0.45	688	49474	16	12	gi|70832133|gb|EAN77637.1| elongation factor 1-alpha [Trypanosoma brucei brucei strain 927/4 GUTat10.1]
Tb927.6.3800	0.24	2405	72000	16	15	gi|62360345|gb|AAX80761.1| heat shock 70 kDa protein, mitochondrial precursor, putative [Trypanosoma brucei]
Tb927.8.980	0.33	2634	65679	16	16	gi|332687566|emb|CCA64423.1| phospho-N-acetylglucosamine mutase [Trypanosoma brucei]
Tb927.11.6210	0.32	731	51444	15	15	Crystal Structure of Sterol 14-alpha Demethylase (Cyp51) From Trypanosoma Brucei In Ligand Free State
Tb927.9.5900	0.17	361	112898	15	14	gi|70831139|gb|EAN76644.1| glutamate dehydrogenase [Trypanosoma brucei brucei strain 927/4 GUTat10.1]
Tb927.10.9440	0.42	552	54716	14	14	gi|22415742|gb|AAM95239.1| putative NADH dehydrogenase [Trypanosoma brucei]
Tb927.11.1990	0.22	810	79095	14	13	gi|261334106|emb|CBH17100.1| arginyl-tRNA synthetase, putative [Trypanosoma brucei gambiense DAL972]
Tb927.6.1880	0.3	2239	63292	14	13	gi|62359273|gb|AAX79715.1| aspartyl-tRNA synthetase, putative [Trypanosoma brucei]
Tb927.3.3560	0.23	2181	69956	13	13	gi|62175524|gb|AAX69663.1| hypothetical protein, conserved [Trypanosoma brucei]
Tb927.5.3810	0.3	534	50381	13	11	gi|62176734|gb|AAX70834.1| orotidine-5-phosphate decarboxylase/orotate phosphoribosyltransferase, putative [Trypanosoma brucei]
Tb927.8.3860	0.39	1091	47885	13	12	gi|62358485|gb|AAX78947.1| hypothetical protein, conserved [Trypanosoma brucei]
Tb927.10.13360	0.29	322	52386	12	12	gi|70833205|gb|EAN78709.1| elongation factor TU, putative [Trypanosoma brucei brucei strain 927/4 GUTat10.1]
Tb927.9.12570	0.25	448	56901	12	11	gi|15485709|emb|CAC67800.1| glycerolkinase [Trypanosoma brucei]
Tb927.9.4680	0.29	932	45447	12	12	gi|70831039|gb|EAN76544.1| eukaryotic initiation factor 4a, putative [Trypanosoma brucei brucei strain 927/4 GUTat10.1]
Tb927.10.12840	0.33	2963	33395	11	11	gi|70833154|gb|EAN78658.1| mitochondrial carrier protein, putative [Trypanosoma brucei brucei strain 927/4 GUTat10.1]
Tb927.10.2560	0.4	1755	33548	11	6	gi|2605782|gb|AAC27101.1| malate dehydrogenase [Trypanosoma brucei]
Tb927.10.7410	0.25	532	55571	11	10	gi|70832644|gb|EAN78148.1| succinyl-CoA ligase [GDP-forming] beta-chain, putative
Tb927.5.1210	0.35	1565	34083	11	11	gi|62176356|gb|AAX70468.1| short-chain dehydrogenase, putative [Trypanosoma brucei]
Tb927.7.210	0.19	1857	64274	11	11	gi|62176787|gb|AAX70885.1| proline oxidase, putative [Trypanosoma brucei]
Tb927.10.9820	0.17	724	77710	10	9	gi|70832872|gb|EAN78376.1| mitochondrial intermediate peptidase, putative [Trypanosoma brucei brucei strain 927/4 GUTat10.1]
Tb927.3.1840	0.27	2112	33619	10	9	gi|62359784|gb|AAX80213.1| 3-oxo-5-alpha-steroid 4-dehydrogenase, putative [Trypanosoma brucei]
Tb927.8.1870	0.18	773	68271	10	9	gi|5532470|gb|AAD44753.1|AF142497_1 transmembrane glycoprotein [Trypanosoma brucei brucei]
Tb927.8.6110	0.2	226	58648	10	9	gi|261330692|emb|CBH13677.1| hypothetical protein, conserved [Trypanosoma brucei gambiense DAL972]
Tb927.11.11290	0.15	2305	73992	9	8	gi|123652|sp|P20030.1|HSP7C_TRYBB RecName: Full=Heat shock cognate HSP70 protein
Tb927.6.4500	0.44	1686	22748	9	8	gi|62358808|gb|AAX79261.1| hypothetical protein, conserved [Trypanosoma brucei]
Tb927.7.710	0.17	2253	70511	9	9	gi|62176184|gb|AAX70301.1| heat shock 70 kDa protein, putative [Trypanosoma brucei]
Tb927.2.5980	0.11	210	97187	8	8	gi|162025|gb|AAA30173.1| Clp protein [Trypanosoma brucei]
Tb927.4.1540	0.24	384	55776	8	8	gi|62359456|gb|AAX79893.1| hypothetical protein, conserved [Trypanosoma brucei]
Tb927.9.5770	0.41	1453	22752	8	8	gi|1195469|gb|AAC46992.1| alkyl hydroperoxide reductase/thiol-specific antioxidant [Trypanosoma brucei rhodesiense]
Tb927.10.2470	0.12	462	64634	7	6	gi|261332227|emb|CBH15221.1| hypothetical protein, conserved [Trypanosoma brucei gambiense DAL972]
Tb927.11.1070	0.11	601	76261	7	7	gi|70833586|gb|EAN79088.1| ABC transporter, putative [Trypanosoma brucei brucei strain 927/4 GUTat10.1]
Tb927.11.4210	0.14	657	70605	7	7	gi|70833883|gb|EAN79385.1| hypothetical protein, conserved [Trypanosoma brucei brucei strain 927/4 GUTat10.1]
Tb927.11.6280	0.1	189	101270	7	5	gi|261334596|emb|CBH17590.1| pyruvate phosphate dikinase, putative [Trypanosoma brucei gambiense DAL972]
Tb927.11.7380	0.13	1131	67747	7	7	gi|70834202|gb|EAN79704.1| glycerol-3-phosphate dehydrogenase, putative [Trypanosoma brucei brucei strain 927/4 GUTat10.1]
Tb927.2.3030	0.08	219	90951	7	7	gi|33348434|gb|AAQ15760.1| ATP-dependent Clp protease subunit, heat shock protein 78 (HSP78), putative [Trypanosoma brucei brucei
Tb927.4.1020	0.2	247	54778	7	7	gi|62360493|gb|AAX80906.1| serine-palmitoyl-CoA transferase, putative [Trypanosoma brucei]
Tb927.8.2540	0.22	616	46558	7	7	gi|62175590|gb|AAX69723.1| 3-ketoacyl-CoA thiolase, putative [Trypanosoma brucei]
Tb927.10.11930	0.31	707	27914	6	5	gi|70833067|gb|EAN78571.1| NAD or NADP dependent oxidoreductase, putative [Trypanosoma brucei brucei strain 927/4 GUTat10.1]
Tb927.10.1660	0.21	605	35576	6	6	gi|261332122|emb|CBH15115.1| hypothetical protein, conserved [Trypanosoma brucei gambiense DAL972]
Tb927.10.4610	0.33	252	29311	6	6	gi|56292029|emb|CAI29180.1| dolichol-phosphate-mannose synthase [Trypanosoma brucei brucei]
Tb927.11.5290	0.27	1042	27041	6	6	gi|261334485|emb|CBH17479.1| mitochondrial carrier protein, putative [Trypanosoma brucei gambiense DAL972]
Tb927.3.3330	0.55	748	15946	6	6	gi|62176406|gb|AAX70515.1| heat shock protein 20, putative [Trypanosoma brucei]
Tb927.3.4750	0.08	176	98558	6	5	gi|62360226|gb|AAX80644.1| aminopeptidase, putative [Trypanosoma brucei]
Tb927.4.4380	0.11	272	86735	6	6	gi|62175334|gb|AAX69477.1| vacuolar-type proton translocating pyrophosphatase 1, putative [Trypanosoma brucei]
Tb927.5.1060	0.15	201	54773	6	5	gi|62176047|gb|AAX70168.1| mitochondrial processing peptidase, beta subunit, putative [Trypanosoma brucei]
Tb927.10.12240	0.24	1496	36281	5	5	gi|70833097|gb|EAN78601.1| short-chain dehydrogenase, putative [Trypanosoma brucei brucei strain 927/4 GUTat10.1]
Tb927.10.8730	0.14	237	61095	5	5	gi|70832766|gb|EAN78270.1| hypothetical protein, conserved [Trypanosoma brucei brucei strain 927/4 GUTat10.1]
Tb927.11.3740	0.15	115	49186	5	4	gi|9651735|gb|AAF91244.1|AF227500_1 proteasome regulatory ATPase subunit 2 [Trypanosoma brucei]
Tb927.3.1120	0.33	766	24732	5	5	gi|62175747|gb|AAX69875.1| GTP-binding nuclear protein rtb2, putative [Trypanosoma brucei]
Tb927.3.1380	0.14	230	55837	5	5	gi|11908130|gb|AAG23340.1| ATPase beta subunit [Trypanosoma brucei brucei]
Tb927.3.4500	0.1	372	62907	5	5	gi|62358852|gb|AAX79304.1| fumarate hydratase, putative [Trypanosoma brucei]
Tb927.6.3510	0.11	419	60385	5	5	gi|261328871|emb|CBH11849.1| tRNA modification enzyme, putative [Trypanosoma brucei gambiense DAL972]
Tb927.6.4320	0.15	205	44510	5	5	gi|62358826|gb|AAX79279.1| hypothetical protein, conserved [Trypanosoma brucei]
Tb927.7.4390	0.08	447	74797	5	5	gi|62175682|gb|AAX69814.1| threonine synthase, putative [Trypanosoma brucei]
Tb927.7.5820	0.1	64	55661	5	5	gi|261329805|emb|CBH12787.1| Monooxygenase, putative [Trypanosoma brucei gambiense DAL972]
Tb927.9.13655	0.27	1120	20725	5	5	gi|44829140|tpg|DAA01202.1| TPA_exp: ADP-ribosylation factor 1 [Trypanosoma brucei]
Tb927.10.1100	0.33	838	21901	4	4	gi|70832036|gb|EAN77540.1| 60S ribosomal protein L9, putative [Trypanosoma brucei brucei strain 927/4 GUTat10.1]
Tb927.10.15710	0.14	140	36081	4	4	gi|70833425|gb|EAN78929.1| mitochondrial carrier protein, putative [Trypanosoma brucei brucei strain 927/4 GUTat10.1]
Tb927.10.3940	0.2	352	29632	4	4	gi|70832310|gb|EAN77814.1| 40S ribosomal protein S3a, putative [Trypanosoma brucei brucei strain 927/4 GUTat10.1]
Tb927.10.5920	0.06	370	86830	4	4	gi|70832504|gb|EAN78008.1| hypothetical protein, conserved [Trypanosoma brucei brucei strain 927/4 GUTat10.1]
Tb927.10.6400	0.09	175	59751	4	4	gi|70832550|gb|EAN78054.1| chaperonin Hsp60, mitochondrial precursor [Trypanosoma brucei brucei strain 927/4 GUTat10.1]
Tb927.10.7100	0.1	100	48411	4	4	gi|70832613|gb|EAN78117.1| delta-6 fatty acid desaturase, putative [Trypanosoma brucei brucei strain 927/4 GUTat10.1]
Tb927.10.9740	0.1	114	45831	4	4	gi|9651743|gb|AAF91248.1|AF227504_1 proteasome regulatory ATPase subunit 6 [Trypanosoma brucei]
Tb927.11.14170	0.05	141	68143	4	3	gi|261335471|emb|CBH18465.1| hypothetical protein, conserved [Trypanosoma brucei gambiense DAL972]
Tb927.11.3270	0.09	106	64511	4	4	gi|70833795|gb|EAN79297.1| squalene monooxygenase, putative [Trypanosoma brucei brucei strain 927/4 GUTat10.1]
Tb927.2.1800	0.04	93	118017	4	4	gi|33348312|gb|AAQ15638.1| DNA polymerase delta catalytic subunit, putative [Trypanosoma brucei brucei strain 927/4 GUTat10.1]
Tb927.2.2440	0.1	147	57488	4	4	gi|18463055|gb|AAL72629.1|AF404114_1 proteasome regulatory non-ATP-ase subunit 6 [Trypanosoma brucei]
Tb927.2.5130	0.14	328	44129	4	4	gi|261326608|emb|CBH09569.1| hypothetical protein, conserved [Trypanosoma brucei gambiense DAL972]
Tb927.3.2230	0.15	204	31844	4	3	gi|62360279|gb|AAX80696.1| succinyl-CoA synthetase alpha subunit, putative [Trypanosoma brucei]
Tb927.3.680	0.06	373	66593	4	4	gi|62175788|gb|AAX69916.1| cytochrome P450, putative [Trypanosoma brucei]
Tb927.7.4180	0.15	494	34134	4	4	gi|261329569|emb|CBH12551.1| fatty acid elongase, putative [Trypanosoma brucei gambiense DAL972]
Tb927.7.4470	0.15	631	22441	4	3	gi|62175674|gb|AAX69806.1| hypothetical protein, conserved [Trypanosoma brucei]
Tb927.8.1420	0.09	129	56915	4	3	gi|62359341|gb|AAX79780.1| acyl-CoA dehydrogenase, mitochondrial precursor, putative [Trypanosoma brucei]
Tb927.8.1720	0.07	469	68839	4	4	gi|261330200|emb|CBH13184.1| phosphatidylglycerophosphate synthase-like protein, putative
Tb927.8.4770	0.15	526	23681	4	4	gi|7140576|gb|AAF37004.1|AF131291_1 Rab18 [Trypanosoma brucei]
Tb927.8.7230	0.12	151	30915	4	3	gi|261330822|emb|CBH13807.1| hypothetical protein, conserved [Trypanosoma brucei gambiense DAL972]
Tb927.9.11380	0.31	379	15067	4	4	gi|70831572|gb|EAN77077.1| 60S ribosomal protein L23, putative [Trypanosoma brucei brucei strain 927/4 GUTat10.1]
Tb927.10.13980	0.12	121	23675	3	3	gi|70833265|gb|EAN78769.1| hypothetical protein, conserved [Trypanosoma brucei brucei strain 927/4 GUTat10.1]
Tb927.10.14780	0.13	98	31526	3	3	gi|70833340|gb|EAN78844.1| protein kinase, putative [Trypanosoma brucei brucei strain 927/4 GUTat10.1]
Tb927.10.2090	0.1	306	49459	3	3	gi|507783|gb|AAA57476.1| elongation factor-1 alpha [Trypanosoma brucei]
Tb927.10.3660	0.06	134	44930	3	3	gi|14915801|gb|AAK73815.1|AF326989_1 aspartate aminotransferase [Trypanosoma brucei]
Tb927.10.3990	0.08	121	46781	3	3	gi|70832315|gb|EAN77819.1| ATP-dependent DEAD-box RNA helicase, putative [Trypanosoma brucei brucei strain 927/4 GUTat10.1]
Tb927.10.4560	0.04	80	95300	3	3	gi|70832371|gb|EAN77875.1| elongation factor 2 [Trypanosoma brucei brucei strain 927/4 GUTat10.1]
Tb927.10.7630	0.03	51	105347	3	2	gi|70832665|gb|EAN78169.1| hypothetical protein, conserved [Trypanosoma brucei brucei strain 927/4 GUTat10.1]
Tb927.10.8430	0.28	747	16279	3	3	gi|70832745|gb|EAN78249.1| 40S ribosomal protein S12, putative [Trypanosoma brucei brucei strain 927/4 GUTat10.1]
Tb927.11.10260	0.08	154	52221	3	3	gi|70834476|gb|EAN79978.1| hypothetical protein, conserved [Trypanosoma brucei brucei strain 927/4 GUTat10.1]
Tb927.11.11780	0.05	67	67505	3	3	gi|70834626|gb|EAN80128.1| acyl-coa dehydrogenase, putative [Trypanosoma brucei brucei strain 927/4 GUTat10.1]
Tb927.11.13090	0.07	82	46730	3	3	gi|70834752|gb|EAN80254.1| elongation factor 1 gamma, putative [Trypanosoma brucei brucei strain 927/4 GUTat10.1]
Tb927.11.14250	0.04	65	60199	3	3	gi|70834867|gb|EAN80369.1| t-complex protein 1, epsilon subunit, putative [Trypanosoma brucei brucei strain 927/4 GUTat10.1]
Tb927.11.15040	0.05	227	64632	3	3	gi|70834948|gb|EAN80450.1| chaperonin Hsp60, mitochondrial precursor, putative [Trypanosoma brucei brucei strain 927/4 GUTat10.1]
Tb927.11.3590	0.1	164	30739	3	3	gi|70833826|gb|EAN79328.1| 40s ribosomal protein S4, putative [Trypanosoma brucei brucei strain 927/4 GUTat10.1]
Tb927.2.5160	0.11	71	45356	3	3	gi|33348650|gb|AAQ15974.1| chaperone protein DnaJ, putative [Trypanosoma brucei brucei strain 927/4 GUTat10.1]
Tb927.2.560	0.06	99	96917	3	2	gi|18378050|emb|CAD21774.1| retrotransposon hot spot protein, RHS4 [Trypanosoma brucei]
Tb927.3.2080	0.11	203	30698	3	3	gi|62359811|gb|AAX80240.1| hypothetical protein, conserved [Trypanosoma brucei]
Tb927.3.4040	0.06	196	68085	3	3	gi|261327127|emb|CBH10103.1| hypothetical protein, conserved [Trypanosoma brucei gambiense DAL972]
Tb927.5.1490	0.04	59	123564	3	2	gi|261328089|emb|CBH11066.1| hypothetical protein, conserved [Trypanosoma brucei gambiense DAL972]
Tb927.6.3680	0.11	85	28086	3	2	gi|62360369|gb|AAX80785.1| hypothetical protein, conserved [Trypanosoma brucei]
Tb927.6.4090	0.08	228	58961	3	3	gi|62360328|gb|AAX80744.1| chaperonin Hsp60, mitochondrial precursor, putative [Trypanosoma brucei]
Tb927.6.4800	0.08	41	46974	3	3	gi|62358778|gb|AAX79231.1| hypothetical protein, conserved [Trypanosoma brucei]
Tb927.7.1050	0.22	388	17101	3	3	gi|62176151|gb|AAX70268.1| 40S ribosomal protein S16, putative [Trypanosoma brucei]
Tb927.7.4170	0.09	986	30758	3	3	gi|62176567|gb|AAX70672.1| fatty acid elongase, putative [Trypanosoma brucei]
Tb927.7.5560	0.06	233	72619	3	2	gi|62358396|gb|AAX78860.1| glucosamine-fructose-6-phosphate aminotransferase, putative [Trypanosoma brucei]
Tb927.8.2520	0.05	498	75225	3	3	gi|261330266|emb|CBH13250.1| acetyl-CoA synthetase, putative [Trypanosoma brucei gambiense DAL972]
Tb927.8.4890	0.07	278	49899	3	3	gi|10500|emb|CAA43286.1| pol associated gene 1 [Trypanosoma brucei]
Tb927.9.2270	0.04	71	90787	3	2	gi|261331032|emb|CBH14021.1| hypothetical protein, conserved [Trypanosoma brucei gambiense DAL972]
Tb927.9.6070	0.12	301	30724	3	3	gi|70831154|gb|EAN76659.1| 40S ribosomal protein S3, putative [Trypanosoma brucei brucei strain 927/4 GUTat10.1]
Tb927.9.7230	0.16	182	21194	3	3	gi|70831244|gb|EAN76749.1| ADP-ribosylation factor-like protein, putative [Trypanosoma brucei brucei strain 927/4 GUTat10.1]
Tb927.9.8780	0.09	77	49945	3	2	gi|70831366|gb|EAN76871.1| tRNA nucleotidyltransferase, putative [Trypanosoma brucei brucei strain 927/4 GUTat10.1]
Tb11.02.5420	0.03	65	70570	2	2	gi|70834216|gb|EAN79718.1| NADPH--cytochrome p450 reductase, putative [Trypanosoma brucei brucei strain 927/4 GUTat10.1]
Tb927.10.10610	0.09	387	29826	2	2	gi|70832949|gb|EAN78453.1| protein tyrosine phosphatase, putative [Trypanosoma brucei brucei strain 927/4 GUTat10.1]
Tb927.10.2510	0.04	54	58666	2	2	gi|70832172|gb|EAN77676.1| hypothetical protein, conserved [Trypanosoma brucei brucei strain 927/4 GUTat10.1]
Tb927.10.3100	0.04	134	78943	2	2	gi|70832230|gb|EAN77734.1| glycerol-3-phosphate acyltransferase, putative [Trypanosoma brucei brucei strain 927/4 GUTat10.1]
Tb927.10.770	0.04	41	69293	2	2	gi|261332005|emb|CBH14998.1| hypothetical protein, conserved [Trypanosoma brucei gambiense DAL972]
Tb927.10.8410	0.14	200	28235	2	2	gi|70832743|gb|EAN78247.1| hypothetical protein, conserved [Trypanosoma brucei brucei strain 927/4 GUTat10.1]
Tb927.11.11690	0.05	84	55927	2	2	gi|70834618|gb|EAN80120.1| vacuolar ATP synthase subunit B, putative [Trypanosoma brucei brucei strain 927/4 GUTat10.1]
Tb927.11.11900	0.03	85	98324	2	2	gi|70834638|gb|EAN80140.1| coatomer gamma subunit, putative [Trypanosoma brucei brucei strain 927/4 GUTat10.1]
Tb927.11.2650	0.03	77	84832	2	2	gi|70833734|gb|EAN79236.1| heat shock protein, mitochondrial precursor, putative [Trypanosoma brucei brucei strain 927/4 GUTat10.1]
Tb927.11.3980	0.03	48	57287	2	2	gi|70833863|gb|EAN79365.1| mitochondrial processing peptidase alpha subunit, putative [Trypanosoma brucei brucei s
Tb927.11.5220	0.03	100	85725	2	2	gi|70833983|gb|EAN79485.1| chaperone protein DNAJ, putative [Trypanosoma brucei brucei strain 927/4 GUTat10.1]
Tb927.11.8230	0.05	57	46289	2	2	gi|70834283|gb|EAN79785.1| hypothetical protein, conserved [Trypanosoma brucei brucei strain 927/4 GUTat10.1]
Tb927.11.840	0.02	51	87681	2	2	gi|70833563|gb|EAN79065.1| hypothetical protein, conserved [Trypanosoma brucei brucei strain 927/4 GUTat10.1]
Tb927.11.9220	0.02	88	107429	2	2	gi|18463051|gb|AAL72627.1|AF404112_1 proteasome regulatory non-ATP-ase subunit 2 [Trypanosoma brucei]
Tb927.4.2450	0.07	90	44748	2	2	gi|62358603|gb|AAX79063.1| thioredoxin, putative [Trypanosoma brucei]
Tb927.4.2760	0.03	280	76243	2	2	gi|62359422|gb|AAX79860.1| hypothetical protein, conserved [Trypanosoma brucei]
Tb927.4.5160	0.11	288	30976	2	2	gi|62360141|gb|AAX80561.1| hypothetical protein, conserved [Trypanosoma brucei]
Tb927.5.1110	0.07	54	28695	2	2	gi|62176042|gb|AAX70163.1| 60S ribosomal protein L2, putative [Trypanosoma brucei]
Tb927.5.1630	0.13	179	17729	2	2	gi|62176314|gb|AAX70426.1| hypothetical protein, conserved [Trypanosoma brucei]
Tb927.6.1090	0.05	58	45059	2	2	gi|261328623|emb|CBH11601.1| proteasome regulatory ATPase subunit 3, putative [Trypanosoma brucei gambiense DAL972]
Tb927.6.4070	0.05	96	29585	2	2	gi|62360330|gb|AAX80746.1| hypothetical protein, conserved [Trypanosoma brucei]
Tb927.6.4740	0.02	72	108166	2	2	gi|62358784|gb|AAX79237.1| importin-alpha re-exporter protein, putative [Trypanosoma brucei]
Tb927.8.1710	0.05	43	46368	2	2	gi|62359337|gb|AAX79776.1| protein phosphatase 2A, regulatory subunit B, putative [Trypanosoma brucei]
Tb927.8.1740	0.03	48	62618	2	2	gi|62358945|gb|AAX79395.1| hypothetical protein, conserved [Trypanosoma brucei]
Tb927.9.10470	0.04	89	47142	2	2	gi|70831496|gb|EAN77001.1| hypothetical protein, conserved [Trypanosoma brucei brucei strain 927/4 GUTat10.1]
Tb927.9.10520	0.11	66	29683	2	2	gi|70831501|gb|EAN77006.1| hypothetical protein, conserved [Trypanosoma brucei brucei strain 927/4 GUTat10.1]
Tb927.9.4520	0.06	37	54189	2	2	gi|261331175|emb|CBH14164.1| metallo-peptidase, Clan ME, Family M16 [Trypanosoma brucei gambiense DAL972]
Tb927.9.8070	0.11	457	25119	2	2	gi|14091455|gb|AAK53755.1|AF367627_1 QM-like protein [Trypanosoma brucei]
Full data set of hits from Mock TAP/MS
Sequence coverage	Mass	Num. of significant sequences	emPAI	Description
0.22	49474	8	1.22	gi|70832133|gb|EAN77637.1| elongation factor 1-alpha [Trypanosoma brucei brucei strain 927/4 GUTat10.1]
0.14	50383	5	0.63	gi|135440|sp|P04106.1|TBA_TRYBR RecName: Full=Tubulin alpha chain
0.18	50413	7	0.98	gi|135500|sp|P04107.1|TBB_TRYBR RecName: Full=Tubulin beta chain; AltName: Full=Beta-tubulin

## Sheet: TbCia2B-PTP MS
TbCIA2B-PTP MS	PCF
TriTryp ID	Sequence coverage	Mass	Num. of significant sequences	emPAI	Description
Tb927.8.3920	0.41	105672	31	3.01	gi|62358479|gb|AAX78941.1| hypothetical protein, conserved [Trypanosoma brucei]
Tb927.8.720	0.42	18530	5	2.55	gi|62175214|gb|AAX69360.1| hypothetical protein, conserved [Trypanosoma brucei]
Tb927.1.2340	0.38	50383	12	2.09	gi|135440|sp|P04106.1|TBA_TRYBR RecName: Full=Tubulin alpha chain
Tb927.1.2330	0.28	50413	11	1.81	gi|135500|sp|P04107.1|TBB_TRYBR RecName: Full=Tubulin beta chain; AltName: Full=Beta-tubulin
Tb927.9.5690	0.25	11140	2	1.31	gi|70831129|gb|EAN76634.1| 60S acidic ribosomal protein, putative [Trypanosoma brucei brucei strain 927/4 GUTat10.1]
Tb927.9.5770	0.17	22752	3	0.86	gi|1195469|gb|AAC46992.1| alkyl hydroperoxide reductase/thiol-specific antioxidant [Trypanosoma brucei rhodesiense]
Tb927.10.15410	0.1	33917	3	0.52	gi|3406624|gb|AAC79434.1| glycosomal malate dehydrogenase [Trypanosoma brucei]
Tb927.11.10790	0.04	27820	2	0.4	gi|70834529|gb|EAN80031.1| 40S ribosomal protein SA, putative [Trypanosoma brucei brucei strain 927/4 GUTat10.1]
Tb927.10.4560	0.08	95300	6	0.35	gi|70832371|gb|EAN77875.1| elongation factor 2 [Trypanosoma brucei brucei strain 927/4 GUTat10.1]
Tb927.11.2050	0.08	34891	2	0.31	gi|70833675|gb|EAN79177.1| 60S acidic ribosomal subunit protein, putative [Trypanosoma brucei brucei strain 927/4 GUTat10.1]
Tb927.10.2090	0.09	44149	2	0.24	gi|438910|gb|AAA16602.1| elongation factor 1-alpha, partial [Trypanosoma brucei]
Tb927.8.3860	0.06	47885	2	0.22	gi|62358485|gb|AAX78947.1| hypothetical protein, conserved [Trypanosoma brucei]
Tb927.11.11330	0.1	71676	2	0.14	gi|123633|sp|P11145.2|HSP74_TRYBB RecName: Full=Heat shock 70 kDa protein 4; Short=HSP70-4
Tb927.5.1100	0.05	72247	2	0.14	gi|5852819|gb|AAD54220.1|AF142475_1 peroxisome targeting signal 1 receptor PEX5 [Trypanosoma brucei]
Tb11.v5.0713	0.02	95789	2	0.1	gi|18700061|gb|AAL14357.1| RHS6a [Trypanosoma brucei]

## Sheet: Mock-PTP
Mock-PTP TAP/MS (full set of hits)	PCF
Sequence coverage	Mass	Num. of significant sequences	emPAI	Description
0.22	49474	8	1.22	gi|70832133|gb|EAN77637.1| elongation factor 1-alpha [Trypanosoma brucei brucei strain 927/4 GUTat10.1]
0.14	50383	5	0.63	gi|135440|sp|P04106.1|TBA_TRYBR RecName: Full=Tubulin alpha chain
0.18	50413	7	0.98	gi|135500|sp|P04107.1|TBB_TRYBR RecName: Full=Tubulin beta chain; AltName: Full=Beta-tubulin

## Sheet: CIA1-V5 Tb927.8.3860
TbCIA1-V5 MS	PCF
TryTryp ID	nTop3 Protein area	Mass (kDa)	Number of sequences	Number of unique sequences	Description
Tb927.1.2370	1579.98	49.7	25	25	beta tubulin
Tb927.1.2340	1395.66	49.8	30	13	alpha tubulin
Tb11.v5.0468	954.185	27.9	19	2	alpha tubulin, putative
Tb927.5.4210	565.113	11.1	6	4	histone H4, putative
Tb927.10.10500	684.203	12.6	7	7	histone H2B, putative
Tb927.7.2900	159.361	14.2	6	6	histone H2A, putative
Tb927.11.11010	10.1487	41.6	12	12	hypothetical protein, conserved
Tb927.10.2110	369.603	49.1	25	7	elongation factor 1-alpha (TEF1)
Tb927.10.5030	75.0563	16.7	5	5	ubiquitin/ribosomal protein S27a, putative
Tb927.6.4280	334.07	39	24	22	glyceraldehyde 3-phosphate dehydrogenase, glycosomal (GAPDH)
Tb927.2.2670	212.221	11.2	4	2	histone H4 variant
Tb927.3.4300	246.456	68.6	49	45	73 kDa paraflagellar rod protein,PFR1 (PFR1)
Tb927.10.7330	238.506	15.7	7	7	40S ribosomal protein S24E, putative
Tb927.10.5330	269.333	17.5	12	12	40S ribosomal protein S18, putative
Tb927.1.2430	358.894	14.7	5	4	histone H3, putative
Tb927.11.3600	262.843	30.6	23	23	40S ribosomal protein S4, putative
Tb927.10.1100	216.602	21.8	13	13	60S ribosomal protein L9, putative
Tb927.11.6300	214.006	21.4	13	13	40S ribosomal protein S5, putative
Tb927.8.6160	195.672	24.9	6	6	40S ribosomal protein S8, putative
Tb927.9.15360	195.672	28.5	16	7	40S ribosomal protein S6, putative
Tb927.9.11380	225.201	15	11	11	unspecified product
Tb11.v5.1035	163.871	75.2	39	29	heat shock protein 70 (hsp70), putative
Tb927.10.190	176.04	28.4	12	3	40S ribosomal protein S6, putative
Tb927.9.5750	131.551	22.4	10	10	unspecified product
Tb927.10.3250	2.52621	35.3	3	3	hypothetical protein, conserved
Tb927.6.4980	206.381	15.5	7	7	40S ribosomal protein S14 (RPS14)
Tb927.8.4980	195.997	69.6	52	48	Paraflagellar rod protein 2,Paraflagellar rod protein A (PFR2)
Tb927.11.6140	149.48	14.6	9	9	40S ribosomal protein S15A, putative
Tb927.11.9720	226.499	9.6	5	5	40S ribosomal protein S27, putative
Tb927.10.11540	214.493	24.2	16	16	40S ribosomal protein S3, putative (RPS3)
Tb927.7.5020	152.806	29.4	8	8	60S ribosomal protein L19, putative
Tb927.4.1100	146.008	18	9	9	ribosomal protein L21E (60S), putative
Tb927.10.1090	171.822	15.9	7	7	40S ribosomal protein S23, putative (RPS23)
Tb927.8.1110	122.774	22	12	12	40S ribosomal protein S9, putative
Tb927.11.10790	203.785	27.6	13	13	40S ribosomal protein SA, putative
Tb927.10.14600	151.232	28.6	18	18	40S ribosomal protein S2, putative (RPS2)
Tb927.3.3310	130.237	25.4	11	11	60S ribosomal protein L13, putative
Tb927.6.720	127.008	21.4	7	7	40S ribosomal protein L14, putative
Tb927.11.15900	137.019	15.6	8	8	60S ribosomal protein L27, putative
Tb927.10.15410	128.582	33.7	16	16	glycosomal malate dehydrogenase (gMDH)
Tb927.10.8490	98.6473	56.9	6	6	glucose transporter, putative
Tb927.7.1040	125.029	17	12	12	40S ribosomal protein S16, putative
Tb927.10.2840	96.0675	12.6	5	5	ribosomal protein S25, putative
Tb927.10.4120	139.599	11.5	7	7	60S ribosomal protein L30 (RPL30)
Tb927.9.11470	79.437	16.3	7	7	60S ribosomal protein L27a,60S ribosomal protein L28,60S ribosomal protein L29
Tb927.9.3990	165.656	23.8	17	2	ribosomal protein S7, putative
Tb927.9.3920	165.656	23.8	17	2	ribosomal protein S7, putative
Tb927.1.3180	97.4629	20	10	2	40S ribosomal protein S11, putative
Tb927.9.7590	119.74	22.4	11	11	60S ribosomal protein L11, putative
Tb927.1.2230	90.5349	13.5	7	4	calpain-like protein fragment, putative
Tb927.3.5050	145.927	41.8	21	21	60S ribosomal protein L4
Tb927.9.8420	131.892	24.7	16	16	60S ribosomal protein L10, putative,QM-like protein
Tb927.8.1330	125.305	30.9	11	11	60S ribosomal protein L7a, putative
Tb927.4.1860	118.425	18.8	9	9	ribosomal protein S19, putative
Tb927.7.710	88.523	70.2	19	17	heat shock 70 kDa protein, putative (HSP70)
Tb927.1.2260	92.9037	14	7	4	calpain-like protein fragment, putative
Tb927.11.3770	6.90693	29	9	9	hypothetical protein, conserved
Tb927.10.14820	123.731	34.1	13	13	Mitochondrial ADP/ATP carrier protein 5c (MCP5c)
Tb927.8.3530	117.387	37.8	18	18	glycerol-3-phosphate dehydrogenase [NAD+], glycosomal
Tb927.5.1110	88.1011	28.3	11	11	60S ribosomal protein L2, putative,60S ribosomal protein L8, putative
Tb927.11.16130	92.4494	16.8	10	10	nucleoside diphosphate kinase (NDPK)
Tb927.8.5460	86.9005	45.7	9	9	flagellar calcium-binding protein,44 kDa calflagin,44 kDa calcimedin (Tb-44)
Tb927.10.5460	100.87	14.6	5	5	60S ribosomal protein L24, putative
Tb927.11.11080	7.08054	149.1	7	7	Nucleoporin (TbNup149)
Tb927.9.13880	107.798	11.1	8	8	unspecified product
Tb927.4.1790	91.4921	48.7	25	25	ribosomal protein L3, putative
Tb927.4.3550	83.0552	25.7	10	10	60S ribosomal protein L13a, putative
Tb927.10.15120	115.959	17.3	7	7	40S ribosomal protein S13, putative
Tb927.11.3230	67.1872	12.4	10	10	60S ribosomal protein L44
Tb927.4.2180	103.32	17	9	9	60S ribosomal protein L35a, putative
Tb927.7.1730	104.034	27.7	14	13	60S ribosomal protein L7, putative
Tb927.10.12680	71.4868	19.4	3	3	60S ribosomal protein L34, putative
Tb927.10.3840	101.065	20.9	10	10	60S ribosomal protein L18a, putative
Tb927.9.12240	79.7615	21.7	8	8	unspecified product
Tb927.10.12500	34.8997	100.2	32	32	P-type H+-ATPase, putative
Tb927.10.5370	64.8022	19.3	7	7	40S ribosomal protein S10, putative
Tb927.11.11090	8.24062	140.3	7	7	Nucleoporin (TbNup140)
Tb927.10.270	97.3169	15.4	8	8	60S ribosomal protein L32, putative
Tb927.11.8200	109.404	12.8	6	6	ribosomal protein S26, putative
Tb927.10.11390	83.7204	21.2	16	16	60S ribosomal protein L6, putative
Tb927.10.6510	54.3696	59.5	30	30	chaperonin HSP60, mitochondrial precursor (HSP60)
Tb927.10.3990	46.9548	46.4	26	26	DHH1 (DHH1)
Tb927.11.7460	25.3108	71.4	26	26	glucose-regulated protein 78, putative,luminal binding protein 1 (BiP), putative
Tb927.9.15150	55.7325	34.6	11	11	unspecified product
Tb927.11.5520	78.7556	26.8	10	10	triosephosphate isomerase (TIM)
Tb927.3.1120	31.3789	24.4	12	12	GTP-binding nuclear protein rtb2, putative (rtb2)
Tb927.3.1380	79.1125	55.7	23	23	ATP synthase beta chain, mitochondrial precursor,ATP synthase F1, beta subunit
Tb927.10.2890	57.793	46.6	28	28	enolase
Tb927.10.6880	42.2334	35.6	13	11	glyceraldehyde 3-phosphate dehydrogenase, cytosolic (GAP)
Tb927.2.4210	61.3301	58.5	28	28	glycosomal phosphoenolpyruvate carboxykinase (PEPCK)
Tb927.11.3000	62.4658	10.1	5	5	60S ribosomal protein L37, putative
Tb927.9.6290	71.4382	40.2	23	3	arginine kinase,AK1 (AK)
Tb927.9.6170	71.4382	44.7	23	3	unspecified product
Tb927.9.10770	60.5513	62.1	33	33	Polyadenylate-binding protein 2 (Poly(A)-binding protein 2) (Poly(A)-binding protein II) (PABII) (Polyadenylate-binding nuclear protein 1) (Nuclear poly(A)-binding protein 1) (PABP2), putative (PABP2)
Tb927.7.3440	44.5535	27	14	8	I/6 autoantigen
Tb927.7.5940	37.8202	67.1	12	9	Protein Associated with Differentiation (PAD2)
Tb927.3.3760	55.9759	15.9	6	6	tryparedoxin 1b, putative (TXN1b)
Tb927.9.2470	37.5282	86.1	38	38	nucleolar protein (NOP86)
Tb927.9.11600	93.1957	26	9	3	unspecified product (gim5B)
Tb927.7.5180	57.6957	18.2	8	8	60S ribosomal protein L23a, putative
Tb927.10.7680	1.97457	60.1	5	5	GTPase activating protein, putative
Tb927.10.14580	35.0295	19.1	7	7	60S ribosomal protein L17, putative
Tb927.7.7430	66.376	63.5	20	20	ATP synthase alpha chain, mitochondrial precursor,ATP synthase F1, alpha subunit
Tb927.6.4140	57.6795	13	5	5	paraflagellar rod component, putative (PFC4)
Tb927.10.4570	67.1872	94.3	46	46	elongation factor 2
Tb927.9.12570	44.5535	56.3	28	28	glycerol kinase, glycosomal (glk1)
Tb927.9.4680	40.7407	45.3	13	13	ATP-dependent DEAD box helicase, putative,eukaryotic initiation factor 4a, putative
Tb927.11.11830	44.8456	16.2	11	11	40S ribosomal protein S17, putative
Tb10.v4.0052	33.764	560.9	9	9	microtubule-associated protein 2,chrX additional, unordered contigs
Tb927.2.4230	54.8563	406.7	15	14	NUP-1 protein, putative
Tb927.6.3750	57.2901	71.4	35	34	heat shock 70 kDa protein, mitochondrial precursor, putative
Tb927.10.2190	16.4683	34.5	8	8	hypothetical protein, conserved
Tb927.2.2520	66.879	29.2	16	16	voltage-dependent anion-selective channel
Tb927.10.11300	70.4484	14.3	8	8	paraflagellar rod component, putative (PFC16)
Tb927.11.11680	48.3339	41.1	16	16	2-oxoglutarate dehydrogenase E2 component, putative
Tb927.8.1790	33.6504	17.4	3	3	hypothetical protein, conserved
Tb927.9.8410	12.5873	35.6	7	7	chaperone protein DNAj, putative
Tb927.3.3750	34.4292	19.8	10	10	paraflagellar rod component, putative (PFC7)
Tb927.10.5620	31.8494	41	20	20	fructose-bisphosphate aldolase, glycosomal (ALD)
Tb927.11.18680	62.5145	10.4	2	2	dynein light chain LC8, putative (DYNLL1)
Tb927.6.1520	30.9084	35	6	6	Aquaglyceroporin 1 (AQP1)
Tb927.7.3550	22.2119	138.1	29	29	hypothetical protein, conserved
Tb927.11.3240	35.7434	59.5	22	22	T-complex protein 1, zeta subunit, putative (TCP-1-zeta)
Tb927.7.2340	45.0565	17.5	4	4	40S ribosomal protein S15, putative
Tb927.8.6180	55.9434	16.4	7	7	60S ribosomal protein L26, putative
Tb927.10.15760	41.0003	36.4	17	17	hypothetical protein, conserved
Tb927.11.13500	44.3751	68.3	38	38	par1
Tb927.11.6200	40.838	16.9	6	6	60S ribosomal protein L28, putative
Tb927.10.13500	78.35	24.6	15	15	60S ribosomal protein L10a
Tb927.4.3950	31.4925	94.6	24	17	cytoskeleton-associated protein CAP5.5, putative,cysteine peptidase, Clan CA, family C2, putative (CAP5.5)
Tb927.11.1090	30.3081	662.3	9	9	calpain-like protein, putative,cytoskeleton assocociated protein, putative
Tb927.11.4300	74.8778	21.9	8	8	60S ribosomal protein L18, putative (RPL18)
Tb927.4.3740	16.1259	192.5	9	9	flagellar attachment zone protein (FAZ1)
Tb927.6.3150	9.9345	500.8	2	2	Hydin,flagellar component
Tb927.4.1300	53.753	42	18	18	amidinotransferase, putative
Tb927.7.3020	50.2971	21.2	13	2	hypothetical protein, conserved
Tb927.10.12840	49.8428	33.1	9	9	mitochondrial carrier protein (MCP12)
Tb927.8.6250	0.643317	75.4	3	3	hypothetical protein, conserved
Tb927.3.4040	4.72306	67.6	5	5	hypothetical protein, conserved
Tb927.10.8940	40.2053	45.4	19	19	flagellum targeting protein kharon1, putative (KH1)
Tb927.3.3610	11.5473	39.7	9	9	peroxisomal targeting signal type 2 receptor, putative,peroxin 7,peroxin 7 (PEX7)
Tb927.8.4810	27.3552	31.4	17	17	prohibitin 1 (PHB1)
Tb927.11.4700	51.5302	31	19	19	prostaglandin f synthase
Tb927.8.6240	20.6705	30	16	16	STOP axonemal protein
Tb927.11.11370	56.3003	34.7	16	16	receptor for activated C kinase 1 (RACK1)
Tb927.10.6370	29.0588	10.5	3	3	60S ribosomal proteins L37, putative
Tb927.3.1790	28.0042	37.5	13	13	pyruvate dehydrogenase E1 beta subunit, putative
Tb927.10.180	30.9571	34.3	16	16	ATP synthase F1 subunit gamma protein, putative
Tb927.7.840	26.2519	14.5	4	4	hypothetical protein, conserved
Tb927.10.3280	47.0846	9.6	3	3	60S ribosomal proteins L38, putative
Tb927.10.12700	18.0907	42.5	18	18	pyruvate dehydrogenase E1 alpha subunit, putative
Tb927.9.13520	11.3607	99.8	4	3	hypothetical protein, conserved
Tb927.7.4180	30.016	33.8	8	8	fatty acid elongase, putative
Tb927.10.5840	28.572	21.9	7	6	translation elongation factor 1-beta, putative
Tb927.10.4880	7.72467	25.9	3	3	hypothetical protein, conserved
Tb927.11.740	27.6797	17.8	7	7	eukaryotic translation initiation factor 5A, putative (eIF-5A)
Tb927.6.2170	3.95887	23.9	6	6	co-chaperone GrpE, putative
Tb927.11.2370	1.83666	62.5	3	3	hypothetical protein, conserved
Tb927.11.980	4.72955	158.3	13	13	Nucleoporin,serine peptidase, Clan SP, family S59, putative (TbNup158)
Tb927.10.15350	29.0912	16	6	5	histone H3 variant,H3V (h3vaR)
Tb927.8.6030	23.7695	17.6	5	5	60S ribosomal protein L12, putative
Tb927.2.5160	27.3552	44.3	15	15	chaperone protein DNAj, putative
Tb927.1.4100	27.7283	40.5	17	17	cytochrome oxidase subunit IV (COXIV)
Tb927.10.4310	29.0263	32.2	15	15	prohibitin 2, putative (PHB2)
Tb927.5.1060	30.9084	54.1	22	22	mitochondrial processing peptidase, beta subunit, putative,metallo-peptidase, Clan ME, Family M16
Tb927.8.5070	15.266	14.1	2	2	hypothetical protein, conserved
Tb927.11.2410	32.9365	24.6	7	7	hypothetical protein, conserved
Tb927.10.9650	4.29148	152.9	7	7	hypothetical protein, conserved
Tb927.11.11520	32.8716	24	10	10	glycosomal membrane protein (PEX11)
Tb927.11.6280	34.8348	100.4	47	47	pyruvate phosphate dikinase (PPDK)
Tb927.10.2560	42.8986	33.2	12	12	mitochondrial malate dehydrogenase (mMDH)
Tb927.1.710	23.8019	45.2	19	19	phosphoglycerate kinase (PGKB)
Tb927.3.3580	14.1984	87.7	24	24	heat shock protein 90, putative,lipophosphoglycan biosynthetic protein, putative,glucose regulated protein 94, putative (LPG3)
Tb927.9.13650	25.7489	20.6	9	9	ADP-ribosylation factor, putative
Tb927.8.3060	27.7121	71.3	24	24	cytosolic leucyl aminopeptidase, putative,metallo-peptidase, Clan MF, Family M17
Tb927.6.2740	33.7802	33.3	10	10	pyridoxal kinase (pdxK)
Tb927.10.8430	27.4038	16.1	8	8	40S ribosomal protein S12, putative
Tb927.7.2330	3.12491	123.8	2	2	hypothetical protein, conserved
Tb927.10.1590	26.9658	12.4	5	5	ribosomal protein L36, putative
Tb927.11.2060	45.4946	34.6	13	13	60S acidic ribosomal subunit protein, putative
Tb927.10.7570	22.4715	48.1	14	14	dihydrolipoamide acetyltransferase E2 subunit, putative
Tb927.11.2950	4.23307	89.1	9	9	Nucleoporin (TbNup89)
Tb927.11.2610	21.9847	50.9	16	16	hypothetical protein, conserved
Tb927.11.17000	22.439	109.6	30	30	leucine-rich repeat protein (LRRP), putative
Tb927.9.10310	31.8332	34.3	11	11	mitochondrial carrier protein,mitochondrial carrier protein (MCP11)
Tb927.11.13030	17.3931	16.8	11	11	calmodulin
Tb927.10.14550	24.8078	71.3	20	19	ATP-dependent DEAD/H RNA helicase, putative
Tb927.5.1100	5.93182	72	9	9	peroxisome targeting signal 1 receptor (TbPEX5)
Tb927.11.14880	24.24	41.1	11	11	paraflagellar rod component, putative (PFC9)
Tb11.01.1680.v5	19.5185	143.3	6	6	polyubiquitin, putative
Tb927.11.9980	19.5348	112.9	37	37	2-oxoglutarate dehydrogenase E1 component, putative
Tb927.9.5900	23.6072	112	37	37	glutamate dehydrogenase (GDH)
Tb927.8.7610	22.0821	50.1	7	4	amino acid transporter 1, putative (AATP1)
Tb927.11.880	29.3833	18.7	8	8	cyclophilin a,cyclophilin type peptidyl-prolyl cis-trans isomerase (CYPA)
Tb927.9.3170	26.6575	22.2	7	7	cytochrome oxidase subunit V (COXV)
Tb927.1.4310	19.6321	183.7	29	29	hypothetical protein, conserved
Tb927.8.1550	16.7441	88.1	36	36	paraflagellar rod component, putative (PFC3)
Tb927.4.3500	13.0675	19.5	4	4	hypothetical protein, conserved
Tb927.9.8880	17.5716	41.9	18	18	actin A
Tb927.4.3450	16.9226	13.7	3	3	hypothetical protein, conserved
Tb927.5.2260	15.4785	12.3	5	5	conserved protein
Tb927.10.8030	22.0172	28.8	11	11	hypothetical protein, conserved
Tb927.2.2160	14.6868	37.7	11	11	paraflagellar rod component, putative (PFC11)
Tb927.10.2900	2.36234	95	3	3	importin beta-1 subunit, putative
Tb927.4.3590	21.2384	24.3	11	2	translation elongation factor 1-beta, putative
Tb927.8.5120	11.0232	12.3	5	5	cytochrome c
Tb927.11.6250	27.0631	27.6	8	8	hypothetical protein, conserved
Tb927.9.14240	2.97889	82.4	7	7	Nucleoporin (Nup82)
Tb927.4.2080	17.5067	104.8	30	30	C2 domain containing protein (CC2D)
Tb927.11.3380	2.08977	17.7	4	4	Ran-binding protein 1, putative
Tb927.10.9570	12.6424	118.6	35	35	paraflagellar rod component, putative (PFC14)
Tb927.8.6110	17.9609	54.6	17	17	3-hydroxy-3-methylglutaryl-CoA synthase, putative (HMGS)
Tb927.7.5760	0.975116	15.8	3	3	nuclear transport factor 2 protein, putative (NFT2)
Tb927.4.4380	20.1351	85.9	12	12	vacuolar-type proton translocating pyrophosphatase 1, putative (PPase1)
Tb927.4.2530	13.7847	16.8	3	3	hypothetical protein, conserved
Tb927.5.2080	19.8917	52.2	22	22	guanosine monophosphate reductase, putative
Tb927.10.14180	4.15519	41.6	7	7	protein transport protein SEC13, putative
Tb927.8.3150	13.0562	60.8	23	23	T-complex protein 1, gamma subunit, putative (TCP-1-gamma)
Tb927.7.2300	3.78527	132.3	6	6	Nucleoporin (TbNup132)
Tb927.11.2690	22.0172	53.1	17	17	succinyl-coA:3-ketoacid-coenzyme A transferase, mitochondrial precursor, putative
Tb927.11.3980	21.4817	57	17	17	mitochondrial processing peptidase alpha subunit, putative,metallo-peptidase, Clan ME, Family M16
Tb927.10.11080	10.444	134.4	6	6	paraflagellar rod protein
Tb927.10.14700	6.82905	37.7	5	5	hypothetical protein, conserved
Tb927.3.1840	26.7386	33.3	8	8	3-oxo-5-alpha-steroid 4-dehydrogenase, putative,polyprenol reductase
Tb927.3.4500	19.2589	62.2	22	22	fumarate hydratase, class I (FHc)
Tb927.11.9590	17.9285	48.4	18	18	S-adenosylhomocysteine hydrolase, putative
Tb927.11.1270	24.4022	20.3	7	7	hypothetical protein, conserved
Tb927.8.6750	23.8668	19.3	7	7	translationally controlled tumor protein (TCTP), putative
Tb927.11.16760	14.101	54.6	24	24	T-complex protein 1, alpha subunit, putative (TCP-1-alpha)
Tb927.3.4070	18.9182	64.3	6	6	hypothetical protein, conserved
Tb927.7.3330	14.9512	502.4	4	4	hypothetical protein, conserved
Tb927.11.7350	14.8474	15.8	3	3	histone H2B variant, putative (H2BVAR)
Tb927.9.2520	14.5148	927.8	9	9	microtubule-associated protein (GB4)
Tb927.9.7470	10.0821	50.6	10	10	purine nucleoside transporter (NT10)
Tb927.8.760	10.6159	35	2	2	nucleolar RNA-binding protein (Nopp44/46)
Tb927.8.1990	16.306	25.6	8	8	peroxidoxin,tryparedoxin peroxidase (TRYP2)
Tb927.4.2040	11.6868	20.8	3	3	ALBA-Domain Protein (ALBA3)
Tb927.7.6360	14.0297	18.7	5	5	histone H2A variant,H2Az (h2aZ)
Tb927.3.1410	11.5099	19.3	6	6	cytochrome oxidase subunit VII (COXVII)
Tb927.11.12150	12.6505	67.3	15	15	flagellar protein essential for flagellar pocket biogenesis (BILBO1)
Tb927.8.6660	16.5169	69	24	24	paraflagellar rod component, putative (PFC1)
Tb927.11.5960	10.0886	11.3	3	3	hypothetical protein, conserved
Tb11.v5.0410	11.948	200.4	4	4	antigenic protein, conserved
Tb927.9.12510	11.0053	82.7	17	16	ATP-dependent DEAD/H RNA helicase, putative (DED1)
Tb927.10.7410	18.2692	44.9	15	15	succinyl-CoA ligase [GDP-forming] beta-chain, putative
Tb927.5.1210	12.6051	33.9	12	12	short-chain dehydrogenase, putative
Tb927.9.12320	16.8739	44.7	7	7	cystathione gamma lyase, putative
Tb927.8.1890	8.3185	30.1	4	4	cytochrome c1, heme protein, mitochondrial precursor
Tb927.9.14160	12.829	33.6	6	6	rieske iron-sulfur protein, mitochondrial precursor (RISP)
Tb927.8.8300	7.81715	50.1	5	5	amino acid transporter, putative
Tb927.8.3380	16.663	27.2	6	6	electron transfer protein, putative
Tb927.6.2790	19.4374	36.9	14	14	L-threonine 3-dehydrogenase, putative
Tb927.10.10140	16.8252	37	13	13	paraflagellar rod component, putative (PFC19)
Tb927.3.3790	13.1081	31.6	13	13	hypothetical protein, conserved
Tb927.11.1150	16.4196	39.4	9	9	radial spoke protein RSP3, putative
Tb927.7.2640	13.4131	50.8	12	12	hypothetical protein, conserved
Tb927.6.5130	17.7662	10.4	5	5	60S acidic ribosomal protein P2, putative
Tb927.8.900	6.33744	37.4	7	7	splicing factor TSR1 (TSR1)
Tb927.10.14490	11.4726	46.2	15	15	hypothetical protein, conserved
Tb927.9.5320	14.2909	46.8	13	13	nucleolar RNA binding protein, putative
Tb927.11.1900	13.3093	58	23	23	T-complex protein 1, beta subunit, putative
Tb927.5.2850	11.7338	57.6	13	13	radial spoke protein RSP2, putative
Tb927.10.1030	3.52729	51	2	2	serine peptidase, Clan SC, Family S10,serine carboxypeptidase III precursor, putative (CBP1)
Tb927.2.4550	1.65169	102.8	3	3	FtsJ cell division protein, putative
Tb927.11.13280	11.7209	25.1	6	6	mitochondrial RNA binding protein 2 (GBP25)
Tb927.9.10230	16.4683	18.8	6	6	hypothetical protein, conserved
Tb927.11.15990	4.14546	108.7	9	9	nucleoporin Nup109 (TbNup109)
Tb927.11.6500	8.42883	21.3	3	3	40S ribosomal protein S21, putative
Tb927.3.2180	18.1881	17.9	4	4	hypothetical protein, conserved
Tb927.7.210	16.8739	63.8	18	18	proline dehydrogenase
Tb927.9.11270	18.0096	61.4	20	20	T-complex protein 1, eta subunit, putative,t- complex protein 1 (eta subunit), putative (TCP-1-eta)
Tb927.9.8740	15.683	37	10	10	RNA-binding protein (DRBD3)
Tb927.10.4240	14.8003	14.7	5	5	hypothetical protein, conserved
Tb927.7.7090	7.59162	17.1	2	2	hypothetical protein, conserved
Tb927.3.3180	6.08109	98.1	5	5	Nucleoporin (TbNup98)
Tb927.10.15180	13.3693	41.3	7	7	nucleosome assembly protein, putative
Tb927.5.2930	19.3401	43.3	22	22	hypothetical protein, conserved
Tb927.5.3400	12.2936	110.2	26	26	calcium-translocating P-type ATPase,calcium pump
Tb927.6.4440	8.72412	37.7	9	9	RNA-binding protein 42 (RNA-binding motif protein 42) (RBP42)
Tb11.v5.0601	18.3828	63.6	13	13	major surface protease gp63, putative
Tb927.10.15250	10.7636	57.8	17	17	paraflagellar rod component, putative (PFC15)
Tb927.11.1450	14.5245	113.3	28	28	2-oxoglutarate dehydrogenase E1 component, putative
Tb927.10.7700	9.7398	75	11	11	ABC transporter, putative
Tb927.6.4860	15.9263	43.5	15	15	S-adenosylmethionine synthetase, putative (METK1)
Tb927.10.2290	6.20277	46.8	9	9	chaperone protein DNAj, putative
Tb927.9.5040	9.76738	103.6	20	10	cAMP-specific phosphodiesterase (PDEB1)
Tb927.3.2960	15.2806	35.8	8	8	inosine-adenosine-guanosine-nucleosidehydrolase,IAG-nucleoside hydrolase (IAGNH)
Tb927.7.3590	16.5007	16.8	2	2	hypothetical protein, conserved
Tb11.v5.0668	10.9112	55.6	8	8	protein disulfide isomerase
Tb927.11.550	15.9702	31.3	11	11	hypothetical protein SCD6.10
Tb927.5.1710	13.5721	21.2	5	5	ribonucleoprotein p18, mitochondrial precursor, putative
Tb927.11.4480	9.5597	66.9	15	15	radial spoke protein RSP4/6, putative
Tb927.10.8320	11.3363	13.8	2	2	cytochrome oxidase subunit IX (COXIX)
Tb927.5.1520	4.74578	52.5	8	8	heat shock protein HslVU, ATPase subunit HslU, putative
Tb927.11.1840	9.54834	45.6	14	14	hypothetical protein, conserved
Tb927.9.3760	4.12274	38.3	7	7	poly(A) export protein, putative (TbGLE2)
Tb927.11.1430	14.359	86.8	28	28	hypothetical protein, conserved
Tb927.10.14500	9.35527	37	8	8	hypothetical protein, conserved
Tb927.11.13140	8.3477	13.7	3	3	cytochrome oxidase subunit X (COXX)
Tb927.5.4500	10.4959	21.8	7	7	ras-like small GTPase, putative (TbSAR1)
Tb927.4.720	20.995	12.3	5	5	hypothetical protein, conserved
Tb927.3.3690	10.3304	61	11	11	flagellar radial spoke protein-like, putative
Tb927.11.6870	9.88582	29.2	14	14	14-3-3 protein
Tb927.11.14100	3.1168	54.7	3	3	DRBD4 (DRBD4)
Tb927.11.3660	10.7068	13.3	4	4	Dynein light chain Tctex-type, putative
Tb927.3.2100	13.4439	34	12	12	hypothetical protein, conserved
Tb927.1.2670	9.76738	56.1	14	14	flagellar protein PF16,axoneme central apparatus protein
Tb927.10.1060	11.1757	58.3	21	21	T-complex protein 1, delta subunit, putative (TCP-1-delta)
Tb927.10.13800	5.15789	34.4	6	6	hypothetical protein, conserved
Tb927.10.6730	10.7328	53.5	6	6	hypothetical protein, conserved
Tb927.8.7530	11.0654	39.8	7	5	3,2-trans-enoyl-CoA isomerase, mitochondrial precursor, putative
Tb927.10.13110	13.9794	12.8	4	3	Dynein light chain roadblock-type protein, putative
Tb927.7.2710	9.77387	31.9	9	9	NADH-cytochrome b5 reductase, putative
Tb927.9.1810	9.20438	15.1	3	3	60S ribosomal protein L35, putative
Tb927.10.3210	19.0318	62	19	19	delta-1-pyrroline-5-carboxylate dehydrogenase, putative
Tb927.9.11540	11.9464	50.8	11	11	hypothetical protein, conserved
Tb927.4.4910	10.1616	45.3	5	3	3,2-trans-enoyl-CoA isomerase, mitochondrial precursor, putative
Tb927.3.5340	4.58515	42	2	2	Hsc70-interacting protein (Hip), putative
Tb927.10.8190	12.7625	58	23	23	T-complex protein 1, theta subunit, putative,CCT-theta, putative (TCP-1-theta)
Tb927.9.13990	16.955	34.6	7	7	RNA-binding protein, putative (DRBD2)
Tb927.5.1000	7.65003	16.8	4	4	ubiquitin-conjugating enzyme E2, putative,ubiquitin carrier protein, putative,ubiquitin-protein ligase, putative
Tb927.7.4520	11.7614	22.3	7	7	hypothetical protein, conserved
Tb927.11.9860	26.2681	11.9	6	6	hypothetical protein, conserved
Tb927.7.4060	10.014	12.9	7	2	calpain-like cysteine peptidase, putative,cysteine peptidase, Clan CA, family C2, putative
Tb927.3.2230	17.4255	31.4	14	14	succinyl-CoA synthetase alpha subunit, putative
Tb927.9.9810	4.71333	16.9	2	2	hypothetical protein, conserved
Tb927.8.810	8.11082	37.5	10	10	radial spoke protein RSP9, putative
Tb927.4.4700	9.56944	30.8	13	13	hypothetical protein, conserved
Tb927.11.16730	11.6917	50.4	11	11	dihydrolipoyl dehydrogenase (GCVL-2)
Tb927.7.6910	8.96912	92.2	18	18	hypothetical protein, conserved
Tb927.7.230	13.517	11.2	2	2	40S ribosomal protein S33, putative
Tb927.6.4670	8.20006	40.7	12	12	MORN repeat-containing protein,CMRP,flagellar component (TbMORN1)
Tb927.10.14010	9.24818	50.6	10	10	tubulin cofactor C domain-containing protein RP2 (rp2)
Tb927.5.2560	11.8717	8.7	3	3	hypothetical protein, conserved
Tb927.5.930	16.3709	123.6	32	30	NADH-dependent fumarate reductase (FRDg)
Tb927.10.520	17.101	46.8	11	11	hypothetical protein, conserved
Tb927.10.12960	9.83553	24.5	7	7	Ras-related protein Rab5A (RAB5A)
Tb927.8.890	14.0378	22.7	11	10	Ras-related protein Rab1A (Rab1A)
Tb927.11.9530	9.40881	30.3	8	8	14-3-3-I protein
Tb927.9.8130	8.16598	20.1	2	2	nascent polypeptide associated complex subunit, putative
Tb927.9.5690	11.8393	11.1	4	4	60S acidic ribosomal protein, putative
Tb927.8.4380	6.2336	11.9	3	3	hypothetical protein, conserved
Tb927.10.3640	10.6159	31.5	7	7	hypothetical protein, conserved
Tb927.4.4040	9.36825	30.3	8	7	hypothetical protein, conserved
Tb927.4.1360	8.06864	32.5	8	8	hypothetical protein, conserved
Tb927.6.4500	10.0578	22.7	6	6	hypothetical protein, conserved
Tb927.7.4270	4.08705	25.2	2	2	hypothetical protein, conserved
Tb927.8.2540	17.0524	46.2	11	11	3-ketoacyl-CoA thiolase, putative,ERG10
Tb927.4.5010	11.1108	45	18	18	calreticulin, putative
Tb927.10.6640	11.5375	28.2	8	8	COP-coated vesicle membrane protein erv25 precursor, putative,ER--golgi transport protein erv25 precursor, putative
Tb927.4.4310	5.26173	64.2	3	3	Nucleoporin (TbNup64)
Tb927.11.8970	8.39313	16.9	3	3	ribose 5-phosphate isomerase, putative
Tb927.1.2100	8.70303	126.1	24	24	cysteine peptidase, Clan CA, family C2, putative,calpain-like cysteine peptidase, putative
Tb927.4.2740	11.6235	16.3	5	5	hypothetical protein, conserved
Tb927.11.2650	8.42558	84.1	26	26	heat shock protein 84, putative
Tb927.9.9290	8.32012	63	16	16	Polyadenylate-binding protein 1 (Poly(A)-binding protein 1) (PABP 1) (PABP1)
Tb927.4.4730	8.15625	51.5	5	4	amino acid transporter, putative (AATP11)
Tb927.9.9660	9.35689	38.3	11	11	hypothetical protein, conserved
Tb927.5.1880	4.89829	17.8	3	3	ecotin family (I11), putative,inhibitor of serine peptidase (ISP), putative (ISP2)
Tb927.11.9440	2.78095	61.7	5	5	hypothetical protein, conserved
Tb927.2.3610	14.6559	16.1	5	5	hypothetical protein, conserved
Tb927.11.600	13.9372	12.1	4	4	hypothetical protein, conserved
Tb927.5.1090	7.35799	90.9	22	22	threonyl-tRNA synthetase, putative
Tb927.11.7780	9.6392	46.2	10	10	hypothetical protein, conserved
Tb927.4.4620	6.83392	18.7	2	2	cytochrome oxidase subunit VIII (COXVIII)
Tb927.10.2240	12.8274	66.3	16	16	hypothetical protein, conserved
Tb927.3.5350	4.71008	11.6	3	3	hypothetical protein, conserved
Tb927.11.15100	6.61164	118.4	9	9	Tb5.20
Tb927.9.10530	5.24713	118.6	2	2	hypothetical protein, conserved
Tb927.10.3660	5.85881	44.8	8	8	aspartate aminotransferase
Tb927.10.6070	11.1222	14.6	7	6	universal minicircle sequence binding protein (UMSBP), putative,predicted zinc finger protein
Tb927.10.12410	11.7014	24.6	8	8	hypothetical protein, conserved
Tb927.3.2880	10.8869	12.6	3	3	hypothetical protein, conserved
Tb927.11.13290	3.57596	16.3	3	3	mitochondrial import inner membrane translocase subunit tim17 (Tim17)
Tb927.11.14250	11.5975	59.3	18	18	T-complex protein 1, epsilon subunit, putative (TCP-1-epsilon)
Tb927.11.15130	7.54619	35.3	10	10	chaperone protein DNAj, putative,heat shock protein-like protein, putative
Tb927.11.3570	33.4719	98	26	26	aminopeptidase, putative,metallo-peptidase, Clan MA(E) Family M1
Tb927.9.12330	3.03568	17.8	3	3	hypothetical protein, conserved
Tb927.10.3520	8.80524	44.8	7	6	protease regulatory ATPase subunit 4 (RPT4)
Tb927.9.14480	11.8296	11.1	3	3	dynein-associated protein, putative
Tb927.10.12710	10.5218	90.8	20	20	heat shock protein 110, putative
Tb927.11.720	5.02322	30.2	6	6	hypothetical protein, conserved
Tb927.8.4580	5.20819	58	12	12	hypothetical protein, conserved
Tb927.3.4760	5.16276	73.1	17	17	dynamin, putative,vacuolar sortin protein 1, putative
Tb927.11.11460	7.98264	69	16	16	hypothetical protein, conserved
Tb927.9.7830	9.15732	23	8	8	hypothetical protein, conserved
Tb927.11.15910	11.5116	22	6	3	iron superoxide dismutase
Tb927.7.6890	7.65977	28.8	5	5	hypothetical protein, conserved
Tb927.6.850	3.61004	37.4	2	2	ccr4-not transcription complex subunit 2 (NOT2)
Tb927.3.5530	1.35608	279	2	2	Tb-292 membrane associated protein (Tb-292)
Tb927.5.2570	8.71114	79.8	17	17	translation initiation factor, putative (EIF3B)
Tb927.10.230	9.37961	27.2	6	6	proteasome subunit alpha type-5, putative,20S proteasome subunit alpha 5, putative
Tb927.11.5440	8.00536	61.5	15	15	malic enzyme
Tb927.2.4710	5.57487	50	7	7	RNA-binding protein, putative (TRRM1)
Tb927.7.2700	9.69112	31.8	9	9	NADH-cytochrome b5 reductase, putative (B5R)
Tb927.11.6440	3.81934	48.8	6	6	hypothetical protein, conserved
Tb927.7.6850	7.42937	84.5	17	17	trans-sialidase (TS)
Tb927.2.2440	6.30337	57.3	11	11	proteasome regulatory non-ATPase subunit 6 (RPN6)
Tb11.1390	3.58245	62	4	4	hypothetical protein, conserved
Tb927.8.4050	2.94319	83	7	7	hypothetical protein, conserved
Tb927.10.6050	7.23143	190.5	32	32	clathrin heavy chain (CHC)
Tb927.10.2320	2.66899	41.2	2	2	hypothetical protein, conserved
Tb927.3.3450	7.66788	19.9	9	9	ADP-ribosylation factor-like protein 3, putative (arl3)
Tb927.11.16510	12.9572	16.3	3	3	hypothetical protein, conserved
Tb927.5.1810	7.92099	72.7	13	13	lysosomal/endosomal membrane protein p67 (p67)
Tb927.6.1470	7.55755	27.5	4	4	hypothetical protein, conserved
Tb927.8.2030	7.61109	48.2	12	12	hypothetical protein, conserved
Tb927.8.6580	18.1232	66.8	17	17	succinate dehydrogenase flavoprotein, putative
Tb927.8.3750	7.79119	54.3	17	17	Nucleolar protein 56, putative (NOP56)
Tb927.8.4010	7.58676	59.4	7	7	flagellum-adhesion glycoprotein (fla1)
Tb927.4.1930	8.49697	31.3	6	6	RNA-binding protein, putative (EIF3D)
Tb927.11.12040	10.4732	12.3	4	4	hypothetical protein, conserved
Tb927.9.11310	4.93236	27.4	2	2	unspecified product
Tb927.10.10610	11.9577	25.4	4	4	protein tyrosine phosphatase, putative
Tb927.4.3320	3.72037	27	2	2	uracil phosphoribosyltransferase, putative
Tb927.2.4700	7.83824	17.1	3	3	hypothetical protein, conserved
Tb927.11.1710	11.0524	23.2	6	6	mitochondrial RNA binding protein 1,gBP21, MRP1 (GBP21)
Tb927.11.1020	11.4272	35.3	6	6	ribokinase, putative
Tb927.8.5640	8.54565	37.1	9	9	hypothetical protein, conserved
Tb927.11.6040	4.85449	70.8	3	3	hypothetical protein, conserved
Tb927.2.4520	2.09463	143.8	4	4	hypothetical protein, conserved
Tb11.v5.0196	7.30931	29.3	7	7	hypothetical protein, conserved
Tb927.3.2890	5.06216	37	7	7	radial spoke protein RSP10, putative
Tb927.2.5660	9.85824	29.3	9	9	adenylate kinase, putative (ADKA)
Tb927.3.3460	11.4759	53.2	14	14	hypothetical protein, conserved
Tb927.7.4910	7.7701	40.5	9	9	hypothetical protein, conserved
Tb927.4.360	4.91127	33.5	4	4	1,2-Dihydroxy-3-keto-5-methylthiopentene dioxygenase, putative
Tb927.11.13180	8.59108	61.2	10	10	hypothetical protein conserved
Tb927.11.7470	4.64681	26.2	2	2	hypothetical protein, conserved
Tb927.9.12730	7.49752	48.6	9	9	chaperone protein DNAj, putative
Tb927.9.6310	7.08216	72.2	11	11	ABC transporter, putative
Tb927.4.2060	4.69386	66.8	10	10	hypothetical protein, conserved
Tb927.7.1920	6.02917	59.2	12	12	paraflagellar rod component, putative (PFC5)
Tb927.11.6460	4.38396	107.3	13	13	hypothetical protein, conserved
Tb927.11.9700	6.39098	11.4	3	3	nascent polypeptide associated complex alpha subunit, putative
Tb927.9.5150	9.23358	13.6	3	3	ribosomal protein S6, putative,NHP2/RS6-like protein (NHP2)
Tb927.7.1130	4.83015	18.9	5	2	trypanothione/tryparedoxin dependent peroxidase 2,glutathione peroxidase-like 2 (TDPX2)
Tb927.3.5310	4.16006	242.6	3	3	paraflagellar rod protein,I2 antigen
Tb927.9.1520	3.90533	9.8	3	3	hypothetical protein, conserved
Tb927.11.4130	4.28499	67.2	6	6	ubiquitin-like protein, putative
Tb927.7.3740	7.54944	93.2	22	22	hypothetical protein, conserved
Tb927.10.7930	8.75333	60.6	11	11	2,3-bisphosphoglycerate-independent phosphoglycerate mutase (PGAM)
Tb927.5.3090	8.66247	11.6	2	2	hypothetical protein, conserved
Tb927.10.1510	5.54242	259	26	26	NOT1 (NOT1)
Tb927.10.8930	6.31959	80	9	9	paraflagellar rod component, putative (PFC18)
Tb927.11.4880	2.4678	30.2	3	3	hypothetical protein, conserved
Tb927.10.8020	5.61057	77.6	7	7	prolyl oligopeptidase, putative,serine peptidase clan SC, family S9A, putative (POP)
Tb927.7.5840	3.85179	26.1	2	2	hypothetical protein, conserved
Tb927.9.5960	9.8193	21.3	7	7	succinate dehydrogenase, putative
Tb927.10.12260	7.32391	51.5	6	5	cytosolic nonspecific dipeptidase, putative,peptidase (M20/M25/M40 family), putative
Tb927.5.330	6.03241	133.9	13	11	receptor-type adenylate cyclase GRESAG 4, putative,adenylyl cyclase, putative,ATP pyrophosphate-lyase, putative
Tb927.10.12240	8.29416	36.1	9	9	3-ketoacyl-CoA reductase, putative
Tb927.10.2770	6.85177	42.9	12	12	eukaryotic translation initiation factor 5, putative
Tb927.11.15230	8.0297	25.5	6	6	cytosolic coat protein, putative
Tb927.11.2540	8.05728	33.8	7	7	hypothetical protein, conserved
Tb927.6.2720	2.22768	41.6	3	3	calcium-binding protein, putative
Tb927.5.3810	208.652	49.9	5	5	orotidine-5-phosphate decarboxylase/orotate phosphoribosyltransferase, putative,OMPDCase-OPRTase, putative
Tb927.4.2000	4.85449	52.6	6	6	ruvB-like DNA helicase, putative,ATP-dependent DNA helicase, putative
Tb927.7.1780	9.80308	26	9	9	Adenine phosphoribosyltransferase, putative
Tb927.6.3940	3.46564	39.2	2	2	hypothetical protein, conserved
Tb927.8.7350	5.44832	81.2	8	8	trans-sialidase, putative,neuraminidase, putative
Tb927.7.2400	7.87718	45.8	8	8	tyrosyl-tRNA synthetase, putative
Tb927.5.3970	4.29148	29.9	7	7	adenylate kinase, putative (ADKE)
Tb927.10.3040	6.47697	15.5	7	7	hypothetical protein, conserved
Tb927.3.3900	7.89827	67.4	16	16	carnitine O-palmitoyltransferase II, putative (CPT II)
Tb927.4.1020	3.73497	54.1	4	4	serine-palmitoyl-CoA transferase, putative
Tb927.8.4640	6.13463	46.8	7	7	flagellar protofilament ribbon protein, putative
Tb927.5.4480	6.9621	68.3	16	16	paraflagellar rod component par4, putative
Tb927.8.750	4.20387	39.7	3	3	nucleolar RNA-binding protein, putative
Tb927.11.14090	6.92316	51.6	8	8	hypothetical protein, conserved
Tb927.4.1680	4.358	51.6	2	2	ZFP family member, putative (ZC3H10)
Tb927.10.6910	4.5381	40.1	3	3	Sterol methyltransferase, putative
Tb927.10.390	4.15357	16.3	3	3	hypothetical protein, conserved
Tb927.3.4260	5.46292	41.3	4	4	hypothetical protein, conserved
Tb927.8.2260	6.63111	21.8	2	2	hypothetical protein, conserved
Tb927.10.14790	8.78253	42.7	9	9	metallo-peptidase, Clan MG, Family M24,aminopeptidase, putative
Tb927.8.2290	3.79176	23.4	6	6	hypothetical protein, conserved
Tb927.6.5070	5.41911	51.8	7	7	hypothetical protein, conserved
Tb927.11.6590	5.9594	55.3	6	6	aminopeptidase, putative,metallo-peptidase, Clan MF, Family M17
Tb927.3.4920	3.25796	42.7	5	5	LETM1 and EF-hand domain-containing protein 1, putative
Tb927.11.6210	6.43317	54.3	12	12	sterol 14-alpha-demethylase,cytochrome P450 51A1,lanosterol 14-alpha-demethylase (CYP51)
Tb927.11.10040	6.38774	13.5	2	2	hypothetical protein, conserved
Tb927.6.4370	4.41317	57.9	5	5	eukaryotic translation initiation factor 3 subunit 7-like protein
Tb927.5.520	5.13842	55.9	13	13	stomatin-like protein, putative
Tb927.10.4280	11.5099	24	6	6	hypothetical protein, conserved
Tb927.10.2530	3.20604	24.9	3	3	adenylate kinase, putative
Tb927.11.11590	6.17681	46.6	6	6	eukaryotic translation initiation factor, putative
Tb927.8.2630	6.49158	85.1	19	19	kinesin, putative
Tb927.11.7560	6.48671	67.7	17	17	predicted WD40 repeat protein
Tb927.5.440	7.37259	84.5	10	10	trans-sialidase, putative
Tb927.9.12110	3.22875	52.1	3	3	6-phosphogluconate dehydrogenase, decarboxylating (gnD)
Tb927.6.4130	11.4548	11.7	4	4	hypothetical protein, conserved
Tb927.10.3030	6.26605	33.8	5	5	proteasome regulatory non-ATPase subunit 11,Metallo-peptidase, Clan MP, Family M67,19S proteasome regulatory subunit 11 (RPN11)
Tb927.10.1070	3.45103	34.3	5	5	cdc2-related kinase 1, putative,cell division protein kinase 2 homolog 1 (CRK1)
Tb927.9.2590	1.59296	121.3	3	3	hypothetical protein, conserved
Tb927.6.4990	99.3612	20.1	6	6	ATP synthase, epsilon chain, putative
Tb927.7.2070	5.85069	36.4	10	10	heat shock protein DNAJ, putative
Tb927.7.1110	4.8918	39.6	8	8	asparagine synthetase a, putative
Tb927.7.4570	8.87826	39.4	7	7	inosine-guanine nucleoside hydrolase (IG-NH)
Tb927.4.1270	4.43264	49.9	10	10	ruvB-like DNA helicase, putative
Tb927.11.10760	4.56731	69.8	7	7	kinesin-like protein, putative
Tb927.9.9860	2.62194	79.8	5	5	hypothetical protein, conserved
Tb927.10.1660	4.15357	33.2	5	5	hypothetical protein, conserved
Tb927.7.2790	2.00702	79.3	2	2	hypothetical protein, conserved
Tb927.9.9060	3.16385	21	4	4	Lsm12 protein, putative
Tb927.5.1470	4.98428	32.7	3	3	NADH-cytochrome b5 reductase, putative (B5R)
Tb927.3.3330	5.25037	15.8	3	3	heat shock protein 20, putative
Tb927.11.5290	6.17357	29.9	5	5	mitochondrial carrier protein (MCP9)
Tb927.3.1690	10.2541	17.1	9	9	hypothetical protein, conserved
Tb927.6.4000	5.48888	45.9	9	9	small glutamine-rich tetratricopeptide repeat protein, putative,small glutamine-rich tetratricopeptide repeat protein, putative (SGT)
Tb927.7.2190	8.11244	29.2	6	6	hypothetical protein, conserved
Tb927.9.13380	3.18008	48.1	4	4	phosphoinositide-binding protein, putative
Tb927.5.1260	1.65494	62.5	3	3	hypothetical protein, conserved
Tb927.10.280	5.51484	19.1	6	6	cytochrome oxidase subunit VI (COXVI)
Tb927.5.1630	4.02864	17.7	3	3	hypothetical protein, conserved
Tb927.11.11950	3.32448	43.5	2	2	cytochrome oxidase assembly protein, putative
Tb927.10.2350	3.94751	27.3	5	5	pyruvate dehydrogenase complex E3 binding protein, putative
Tb927.6.4530	3.75282	16.8	4	4	RNA-binding protein, putative (RBP17)
Tb927.10.4690	3.88099	13	3	3	dynein light chain, putative
Tb927.8.1510	8.19032	62.4	15	15	ATP-dependent DEAD/H RNA helicase, putative (DBP2.1)
Tb927.10.290	6.37313	25.3	5	5	proteasome alpha 2 subunit, putative
Tb927.10.7060	3.51755	96.5	6	6	nucleoporin interacting component (NUP93), putative
Tb927.5.1930	3.30176	24.2	2	2	hypothetical protein, conserved
Tb927.10.7090	4.82366	37.6	3	3	alternative oxidase (AOX)
Tb927.11.4460	3.07624	14	3	3	ALBA-Domain Protein (ALBA1)
Tb927.9.7110	4.44075	32.6	2	2	hypothetical protein, conserved
Tb927.7.4420	4.75876	32.1	6	6	proteasome alpha 3 subunit, putative
Tb927.11.3750	4.39208	34.1	2	2	NADH-cytochrome b5 reductase, putative (B5R)
Tb927.10.11220	5.55702	46	3	3	procyclic form surface phosphoprotein (PSSA-2)
Tb927.11.15420	6.16708	23	8	8	hypothetical protein, conserved
Tb927.10.830	5.974	29.7	7	7	adenylate kinase, putative
Tb927.11.320	3.06488	10.4	3	3	dynein light chain 1, putative
Tb927.2.6050	1.62898	94	2	2	beta prime COP protein
Tb927.2.2970	6.85177	33.9	8	8	mitochondrial carrier protein (MCP13)
Tb927.6.3630	6.28228	59.5	4	4	sphingosine 1-phosphate lyase, putative,sphingosine phosphate lyase-like protein, putative (SPL)
Tb927.11.8060	1.36743	63.6	2	2	hypothetical protein, conserved
Tb927.11.3490	5.2309	87.7	11	11	hypothetical protein, conserved
Tb927.8.5600	6.87611	36.6	10	9	transaldolase, putative
Tb927.6.2600	2.99674	16.1	3	3	hypothetical protein, conserved
Tb927.1.3070	3.0016	45	4	4	hypothetical protein, conserved
Tb927.9.10560	4.54621	19	2	2	hypothetical protein, conserved
Tb927.11.530	4.56082	22.3	2	2	RNA-binding protein, putative (RBP3)
Tb927.9.7770	6.2044	32.9	7	7	spermidine synthase,SPDSYN (SpSyn)
Tb927.8.1570	5.03945	28.8	5	5	hypothetical protein, conserved
Tb927.7.3410	5.98536	16.5	5	5	centrin, putative
Tb927.9.5730	4.51863	47.6	6	6	nucleosome assembly protein-like protein
Tb927.11.4920	4.29959	30.7	6	6	hypothetical protein, conserved
Tb927.11.13650	2.33963	12.9	2	2	cytochrome b5, putative (CYB5)
Tb927.7.7040	4.02539	33.4	5	5	methylthioadenosine phosphorylase, putative (MTAP)
Tb927.5.1460	5.40289	36.7	5	5	hypothetical protein, conserved
Tb927.10.9440	4.77823	54.3	12	12	NADH dehydrogenase (54 NDH2)
Tb927.7.4970	4.83339	42.4	6	6	glutamine synthetase, putative (GS)
Tb927.9.10890	3.34395	30.8	3	3	hypothetical protein, conserved
Tb927.9.14200	3.82583	44.5	8	8	hypothetical protein, conserved
Tb927.4.4690	6.62462	31.3	10	10	hypothetical protein, conserved
Tb927.11.13230	5.66248	23.9	4	4	hypothetical protein, conserved
Tb927.9.9820	6.08109	38.8	9	9	glyceraldehyde-3-phosphate dehydrogenase, putative
Tb927.8.5250	2.88803	57.3	6	6	coatomer delta subunit, putative,delta-COP, putative,delta-coat protein, putative
Tb927.9.7080	2.67711	13.9	3	3	hypothetical protein, conserved
Tb927.10.6060	8.97074	21.8	5	4	universal minicircle sequence binding protein (UMSBP), putative,DNA-binding protein HEXBP, putative,zinc finger protein
Tb927.11.3030	3.5062	39.4	4	4	phosphoribosylpyrophosphate synthetase, putative (PRS)
Tb927.1.3950	3.84043	55.7	2	2	alanine aminotransferase (ALAT)
Tb927.7.7470	3.90857	132.8	11	10	receptor-type adenylate cyclase GRESAG 4, putative
Tb927.3.3270	6.78525	53.5	15	15	ATP-dependent phosphofructokinase (PFK)
Tb927.5.1730	2.35748	19.3	2	2	ecotin family (I11), putative,inhibitor of serine peptidase (ISP), putative (ISP)
Tb11.v5.0162	5.62517	28.7	4	4	proteasome beta 6 subunit
Tb927.5.2320	2.66575	82.1	3	3	hypothetical protein, conserved
Tb927.7.3940	6.21089	36.3	8	8	mitochondrial carrier protein,ADP/ATP mitochondrial translocase, putative,adenine nucleotide mitochondrial translocator, putative (MCP16)
Tb927.10.4640	7.12921	55.6	9	9	eukaryotic translation initiation factor 3 subunit L, putative (EIF3L)
Tb927.11.6360	2.13195	22.7	3	3	60S ribosomal protein L24, putative
Tb927.11.1990	2.26337	78.4	4	4	arginyl-tRNA synthetase, putative
Tb927.11.9610	4.56893	37.7	5	5	eukaryotic translation initiation factor 3 subunit 2, putative (eIF-3 beta)
Tb927.5.3820	3.84854	35.9	6	6	aspartate carbamoyltransferase, putative
Tb927.3.930	4.22658	531.1	36	36	dynein heavy chain, putative
Tb927.1.1580	2.78419	33.6	4	4	cytochrome c oxidase assembly factor, putative,electron transport protein SCO1/2, putative
Tb927.4.1540	4.16168	55.2	3	3	hypothetical protein, conserved
Tb927.5.4390	4.18764	15.1	4	4	hypothetical protein, conserved
Tb927.10.8730	2.64628	50.8	4	4	hypothetical protein, conserved
Tb927.11.7240	1.85288	58.6	3	3	dynein regulatory complex subunit (CMF70)
Tb927.1.1240	1.82368	65.2	3	3	cytidine triphosphate synthase, putative
Tb927.11.10140	9.55646	30.3	4	4	hypothetical protein, conserved
Tb927.5.4150	3.03243	42.6	2	2	hypothetical protein, conserved
Tb927.11.16830	2.75823	24.5	3	3	Rab-like 5, small G protein (RABL5)
Tb927.1.3200	2.68684	24.5	3	3	Suppressor of G2 allele of SKP1, putative
Tb927.6.4070	4.34827	29.3	4	4	hypothetical protein, conserved
Tb927.10.1400	3.76417	23.3	3	3	hypoxanthine-guanine phosphoribosyltransferase (HGPRT)
Tb927.8.7040	4.25579	21.4	2	2	hypothetical protein, conserved
Tb927.11.6470	4.17953	15.7	2	2	hypothetical protein, conserved
Tb927.11.11210	5.22117	41.9	11	11	paraflagellar rod component, putative (PFC17)
Tb927.10.5770	6.10542	85.8	11	11	valosin-containing protein homolog,Transitional endoplasmic reticulum ATPase, putative (VCP)
Tb927.9.7800	5.50997	29.1	2	2	hypothetical protein, conserved
Tb927.9.9940	4.33529	35.3	7	7	PACRGB
Tb927.10.1500	5.66086	86.9	10	10	methionyl-tRNA synthetase, putative (MetRS)
Tb927.11.3650	10.6419	66.6	11	11	adenylosuccinate synthetase, putative
Tb927.9.2320	2.90101	41.5	3	3	hypothetical protein, conserved
Tb927.9.10100	7.07729	160.6	19	19	hypothetical protein, conserved
Tb927.10.3380	10.2947	11.5	4	4	60S acidic ribosomal protein P2, putative
Tb927.11.6230	5.82311	53.6	3	3	pretranslocation protein, alpha subunit, putative,SEC61-like (pretranslocation process) protein, putative
Tb927.8.6390	3.36666	30.1	4	4	lysophospholipase, putative,alpha/beta hydrolase, putative (TbLysoPLA)
Tb927.11.13250	3.91344	52.2	9	9	eukaryotic translation initiation factor 2 gamma, putative (eIF-2-gamma)
Tb927.7.3500	9.49642	35.4	7	7	glutathione-S-transferase/glutaredoxin, putative
Tb927.6.3650	4.41804	20.1	2	2	ADP-ribosylation factor, putative
Tb927.11.5680	7.32391	23.9	7	7	dynein light chain, putative
Tb927.11.13520	2.15466	105.3	2	2	hypothetical protein, conserved
Tb927.4.590	8.86528	88	12	12	hypothetical protein, conserved
Tb927.10.7210	3.46888	26.2	2	2	hypothetical protein, conserved
Tb927.10.2810	3.25147	38.6	5	5	hypothetical protein, conserved
Tb927.3.5430	3.58245	31.2	4	4	hypothetical protein, conserved
Tb11.v5.0366	2.70307	120.5	5	4	hypothetical protein, conserved
Tb927.3.2900	4.68412	46.8	5	5	eukaryotic initiation factor 2a, putative
Tb927.4.410	4.33529	35.3	6	6	CAF 40 (CAF40)
Tb927.10.6840	1.89831	34.2	2	2	hypothetical protein, conserved
Tb927.4.450	1.59345	132.8	3	3	coatomer alpha subunit, putative (TbCoatomerAlpha)
Tb927.10.6350	4.92425	53.9	2	2	trypanin (trypanin)
Tb927.9.4500	1.05527	91.1	2	2	heat shock protein, putative,HSP70-like protein
Tb927.11.4910	3.83881	43.6	4	4	predicted ankyrin repeat family protein
Tb927.1.1420	2.61707	70.9	3	3	conserved protein, unknown function
Tb927.3.1680	3.48348	35.2	4	4	hypothetical protein, conserved
Tb927.3.2310	6.25307	33.8	10	10	PACRGA,flagellar component
Tb927.10.7230	5.47914	284.5	22	22	hypothetical protein, conserved
Tb927.7.3920	2.1141	36.1	3	3	hypothetical protein, conserved
Tb927.7.3900	3.47537	19.8	2	2	vacuolar transporter chaperone, putative
Tb927.8.2460	5.48239	30.9	4	4	hypothetical protein, conserved
Tb927.6.4320	3.98159	44.4	7	7	hypothetical protein, conserved
Tb927.6.2490	6.98806	28	5	5	hypothetical protein, conserved
Tb927.5.2250	2.95293	48.8	4	4	hypothetical protein, conserved
Tb927.6.3840	7.80255	21.1	4	4	reticulon domain protein
Tb927.11.15020	5.12544	23.3	6	3	iron superoxide dismutase (TbSODB)
Tb927.2.3080	2.24066	47	2	2	fatty acid desaturase, putative,oleate desaturase, putative
Tb927.8.1440	4.00917	17.8	2	2	maoC-like dehydratase, putative
Tb927.7.2670	3.18494	49.7	6	6	zinc finger protein family member, putative (ZC3H21)
Tb927.9.10520	2.49701	29.6	4	4	hypothetical protein, conserved
Tb927.6.1010	3.5208	48.4	3	3	cysteine peptidase, Clan CA, family C1, Cathepsin L-like (CP)
Tb927.11.7020	4.84475	27.8	5	5	proteasome alpha 7 subunit, putative (PSA4)
Tb927.11.9220	2.20658	106.4	4	4	proteasome regulatory non-ATP-ase subunit 2 (RPN2)
Tb927.5.800	5.03296	38.4	5	5	casein kinase I, isoform 2 (CK1.2)
Tb927.3.1920	5.03945	66.8	6	6	NOT5 protein (NOT5)
Tb927.3.3190	3.02756	56.1	3	3	serine/threonine-protein kinase, putative,protein kinase, putative
Tb927.5.3220	4.77174	23.7	2	2	signal peptidase type I, putative,serine peptidase, Clan SF, Family S26A
Tb927.10.13510	1.88371	62.7	3	3	zinc metallopeptidase, putative
Tb927.5.3800	4.67926	204	15	15	glutamine hydrolysing (not ammonia-dependent) carbomoyl phosphate synthase, putative
Tb927.7.4480	5.48888	15.5	4	4	adenosine 5'-monophosphoramidase, putative
Tb927.11.15370	4.22983	117.8	11	11	hypothetical protein, conserved (TbKap123)
Tb927.11.1540	2.69658	44.8	3	3	isovaleryl-coA dehydrogenase, putative
Tb927.3.750	3.2109	37.8	3	3	hypothetical protein, conserved
Tb927.6.1880	3.17521	63	6	6	aspartyl-tRNA synthetase, putative
Tb927.9.7000	3.74308	26.9	3	3	hypothetical protein, conserved
Tb927.11.16400	3.50458	36.6	8	8	kinetoplast-associated protein 3, putative (KAP3)
Tb927.2.3800	4.13248	55.4	4	4	guide RNA associated protein, GAP1,MRB1-associated protein
Tb927.3.5180	5.70629	15.1	3	3	cofilin/actin depolymerizing factor, putative,cofilin-like protein
Tb927.10.2380	3.16061	102.4	9	9	hypothetical protein, conserved
Tb11.v5.0820	4.03351	37.7	5	5	branched-chain amino acid aminotransferase, putative
Tb927.10.6200	5.15951	12.2	4	4	hypothetical protein, conserved
Tb927.11.10540	4.45211	99.4	12	12	hypothetical protein, conserved
Tb927.4.4210	2.52297	96.2	4	4	ATP-dependent zinc metallopeptidase, putative,metallo-peptidase, Clan MA(E) Family M41
Tb927.10.2580	1.89182	33.2	2	2	hypothetical protein, conserved
Tb927.6.2640	4.50565	58	6	6	importin alpha subunit, putative (TbKap60)
Tb927.10.10390	7.83013	53.1	8	8	trypanothione reductase
Tb927.10.1390	5.98211	26.3	9	9	hypoxanthine-guanine phosphoribosyltransferase, putative
Tb927.7.5340	6.55648	56.8	12	12	hypothetical protein, conserved
Tb927.3.680	3.08273	66.1	5	5	cytochrome P450, putative
Tb927.11.14780	2.66737	46.5	3	3	phosphomannose isomerase, putative
Tb927.10.8290	5.55216	84.3	8	8	eukaryotic translation initiation factor 3 subunit 8, putative
Tb927.10.2020	5.50997	51.1	17	17	hexokinase (HK2)
Tb927.5.1300	3.33097	89.6	6	6	vacuolar proton translocating ATPase subunit A, putative
Tb927.10.13360	4.70197	51.8	7	7	Elongation factor Tu, mitochondrial (EF-Tu)
Tb927.1.220	3.48024	94.5	6	4	retrotransposon hot spot protein 1 (RHS1), putative
Tb927.3.1900	2.70144	95.7	2	2	hypothetical protein, conserved
Tb927.10.12330	3.43643	22.4	3	3	zinc finger protein family member, putative (ZC3H34)
Tb927.9.15460	4.86747	113.9	13	13	calcium motive p-type ATPase, putative
Tb927.5.3350	4.38721	26.8	4	4	iron superoxide dismutase, putative
Tb927.11.2130	3.17521	38.1	4	4	proteasome regulatory non-ATP-ase subunit 3 (RPN3)
Tb927.11.11770	3.33908	47.9	5	5	eukaryotic translation initiation factor 4e, putative
Tb927.11.1980	22.1632	58.4	11	10	zinc finger protein family member, putative (ZC3H41)
Tb927.10.4430	1.59182	63.8	3	3	pumillo RNA binding protein PUF1 (PUF1)
Tb927.8.1960	2.77121	48.4	3	3	hypothetical protein, conserved
Tb927.3.2600	2.28284	244.8	9	9	ATP-dependent DEAD/H RNA helicase, putative
Tb927.8.1740	3.9248	62.1	8	8	hypothetical protein, conserved
Tb927.11.9400	4.58677	95.8	8	8	hypothetical protein, conserved
Tb927.11.12210	2.9075	32.4	7	7	hypothetical protein, conserved
Tb927.3.4980	2.39155	61.7	2	2	hypothetical protein, conserved (pseudogene),hypothetical protein, conserved, frameshift
Tb927.9.13580	1.80583	48.9	3	2	hypothetical protein, conserved
Tb927.11.8030	2.06543	46.4	3	3	hypothetical protein, conserved
Tb927.3.5010	2.49214	23.4	4	4	hypothetical protein, conserved
Tb927.11.10240	5.99996	22.7	3	3	hslVU complex proteolytic subunit, putative,hslVU complex proteolytic subunit, threonine peptidase, Clan T(1), family T1B
Tb927.11.6370	4.70846	95.7	10	10	leucine-rich repeat protein (LRRP), putative
Tb927.8.1870	4.50078	67.6	10	10	Golgi/lysosome glycoprotein 1 (tGLP1)
Tb927.8.3790	4.12599	25.1	5	5	paraflagellar rod component, putative (PFC2)
Tb927.7.7460	4.44075	22.3	6	6	hypothetical protein, conserved
Tb927.11.3400	1.96646	34.9	2	2	hypothetical protein, conserved
Tb927.7.2360	0.56203	34.6	2	2	N-acetyltransferase, putative
Tb927.11.3740	3.28878	48.9	2	2	proteasome regulatory ATPase subunit 2 (RPT2)
Tb927.10.540	4.00917	49.2	6	6	ATP-dependent DEAD/H RNA helicase, putative,DEAD box RNA helicase, putative
Tb927.11.3710	4.58677	61.1	2	2	hypothetical protein, conserved
Tb927.11.15950	3.11356	54.2	2	2	amino acid transporter, putative
Tb927.3.5550	1.82043	20.6	3	3	small GTP-binding protein, putative (TbRX1)
Tb927.10.8830	3.04054	66.6	2	2	hypothetical protein, conserved
Tb927.2.4580	3.51593	22.6	2	2	UNC119 (unc119)
Tb927.7.2550	4.6971	49.1	8	8	proteasome regulatory ATPase subunit 5 (RPT5)
Tb927.1.120	3.64573	98	12	6	retrotransposon hot spot protein 4 (RHS4), putative
Tb927.5.4420	3.37153	68.7	4	4	nucleolar RNA helicase II, putative,nucleolar RNA helicase Gu, putative
Tb927.11.5450	3.0665	63.1	4	4	malic enzyme
Tb927.5.3120	3.31637	34.9	6	6	eukaryotic translation initiation factor 2 beta subunit, putative (EIF2B)
Tb927.11.12540	1.33369	115.1	5	5	leucine-rich repeat protein (LRRP), putative
Tb927.6.1430	1.42438	87.8	3	3	hypothetical protein, conserved
Tb927.10.15220	3.27094	22.1	2	2	hypothetical protein, conserved
Tb927.1.2570	0.860081	110	3	3	coatomer beta subunit (beta-coP)
Tb927.9.11220	5.49537	41.5	7	7	hypothetical protein, conserved
Tb927.10.1550	3.36504	54.9	4	4	proteasome regulatory non-ATP-ase subunit 5,19S proteasome regulatory subunit 5 (RPN5)
Tb927.1.990	1.49139	42.2	3	3	Enkuring domain-containig protein
Tb11.v5.0160	3.68143	21.2	4	4	cyclophilin-type peptidyl-prolyl cis-trans isomerase, putative
Tb927.8.5330	2.23417	24.2	4	4	tyrosyl/methionyl-tRNA synthetase, putative
Tb927.9.8190	2.93995	28.8	2	2	hypothetical protein, conserved
Tb927.4.1890	1.65007	26.4	3	3	hypothetical protein, conserved
Tb927.7.990	3.18332	86.5	6	6	chaperone protein DNAj, putative
Tb927.4.2260	3.0876	21.1	2	2	centrin, putative (centrin1)
Tb927.9.8990	3.96536	38.8	5	5	hypothetical protein, conserved
Tb927.10.7500	5.20494	31.6	8	8	fibrillarin (NOP1)
Tb927.9.12480	1.49464	17.4	2	2	hypothetical protein, conserved
Tb927.11.7740	4.69061	13.1	4	4	dynein light chain, putative,dynein Tctex2 family, putative
Tb927.7.7070	1.71984	49.4	3	3	hypothetical protein, conserved
Tb927.7.4460	2.75661	91.1	5	5	hypothetical protein, conserved
Tb927.11.2300	6.22549	50.9	6	6	eukaryotic peptide chain release factor subunit 1, putative (ERF1)
Tb927.7.6090	6.25307	88.1	13	13	hypothetical protein, conserved
Tb927.6.2340	1.43477	16.3	2	2	hypothetical protein, conserved
Tb927.9.10370	2.02811	40.7	3	3	TAX-1
Tb927.6.4630	3.60355	39.8	2	2	kinetoplastid-specific phospho-protein phosphatase, putative
Tb927.10.14950	2.68197	46.2	4	4	Zinc finger CCCH domain-containing protein 40,RNA binding protein, putative (ZC3H40)
Tb927.11.12530	3.48511	90.6	10	10	hypothetical protein, conserved
Tb927.7.1310	2.52459	152.4	4	4	hypothetical protein, conserved
Tb927.3.3130	5.93993	178	16	16	hypothetical protein, conserved
Tb927.5.1560	1.78474	84.3	2	2	ATP-dependent DEAD/H RNA helicase, putative
Tb927.9.9670	3.82421	27.5	4	4	proteasome alpha 1 subunit, putative,20S proteasome subunit alpha-6, (putative) (TbPSA6)
Tb927.10.14630	3.21253	25	3	3	fibrillarin, putative
Tb927.1.860	3.17359	29.5	3	3	transmembrane protein, putative
Tb927.11.14220	2.74201	54.4	3	3	hypothetical protein, conserved
Tb927.10.13600	4.82528	18.5	2	2	hypothetical protein, conserved,hypothetical protein
Tb927.10.14240	3.92804	50.5	2	2	N-myristoyltransferase (NMT)
Tb927.10.9830	8.80849	17.2	6	6	hypothetical protein, conserved
Tb927.8.1940	1.87884	70.4	2	2	endosomal integral membrane protein, putative
Tb927.1.4690	2.44834	39.2	4	4	arginine N-methyltransferase (PRMT1)
Tb927.7.1290	3.96374	27	2	2	hypothetical protein, conserved
Tb927.11.10370	1.92103	118.8	4	4	glycosyl hydrolase-like protein
Tb927.10.4040	3.18332	38	4	4	3-keto-dihydrosphingosine reductase
Tb927.8.6170	4.28175	72.6	11	11	transketolase, putative (TK)
Tb927.10.6080	3.92967	34.4	4	4	proteasome beta 5 subunit, putative,proteasome beta 5 subunit (PRCE)
Tb927.11.9130	1.58501	52.3	4	4	replication factor A, 51kDa subunit, putative
Tb927.11.3270	0.845154	63.8	2	2	squalene monooxygenase, putative
Tb927.11.8160	2.50512	473.5	7	5	dynein heavy chain, putative
Tb927.7.2570	2.7923	52.5	6	6	guide RNA associated protein, GAP2,mitochondrial RNA binding protein 1
Tb927.6.3050	3.91831	59.7	9	9	aldehyde dehydrogenase family, putative
Tb927.7.3420	1.14872	12.3	2	2	peptidyl-prolyl cis-trans isomerase, putative (PPIase)
Tb927.8.1190	5.36719	36.4	5	5	hypothetical protein, conserved
Tb927.11.3250	8.22926	530.8	32	32	dynein heavy chain, putative
Tb927.8.4720	2.60409	49.6	3	3	amino acid transporter, putative
Tb927.10.11760	3.54189	93	10	10	pumilio/PUF RNA binding protein 6 (PUF6)
Tb927.11.14300	3.14276	68.1	9	9	dynein intermediate chain IC70, putative
Tb927.6.4090	3.22226	58.3	2	2	chaperonin HSP60, mitochondrial precursor, putative (HSP60)
Tb927.7.2240	2.44347	59.6	5	5	hypothetical protein, conserved
Tb927.11.5000	3.07299	73.2	8	8	dynein intermediate chain IC78, putative
Tb927.8.2160	2.17251	174.6	7	7	multidrug resistance protein A,p-glycoprotein (PGPA)
Tb927.3.4790	3.54514	97.2	9	9	aminopeptidase, putative,metallo-peptidase, Clan MA(E) Family M1
Tb927.11.14730	9.95721	74.4	8	8	metalloprotease, putative,cell division protein FtsH homologue, putative
Tb927.9.2390	5.61381	22.3	7	7	hypothetical protein, conserved
Tb927.10.14090	2.2585	56.5	2	2	transporter, putative
Tb927.8.4780	4.46184	467.8	8	8	hypothetical protein, conserved
Tb927.11.2670	8.81985	58.8	5	5	Nucleoporin (TbNup59)
Tb927.10.12430	3.66033	73	5	4	hypothetical protein, conserved
Tb927.6.700	1.88695	105.8	2	2	alanyl-tRNA synthetase, putative
Tb927.5.295b	5.91073	95.1	8	6	retrotransposon hotspot (RHS) protein 1
Tb927.11.10780	3.29203	30.9	5	5	hypothetical protein, conserved
Tb927.9.1350	3.85341	59.8	4	4	hypothetical protein, conserved
Tb927.8.3890	1.60854	35.6	2	2	hypothetical protein, conserved
Tb927.9.5410	2.44834	34.1	2	2	hypothetical protein, conserved
Tb927.10.9190	3.18332	130.5	3	3	isoleucyl-tRNA synthetase, putative (IleRS)
Tb927.11.4840	2.43536	44.1	4	4	hypothetical protein, conserved
Tb927.6.4740	0.826658	106.5	3	3	importin-alpha re-exporter protein, putative,cellular apoptosis susceptibility protein, putative
Tb927.7.570	1.71335	22.7	3	3	prefoldin, putative
Tb927.9.15090	4.40343	24.6	6	6	cytosolic coat protein, putative
Tb927.7.900	2.90101	64.8	9	9	hypothetical protein, conserved
Tb927.10.12940	3.72848	34.5	6	6	predicted zinc finger protein
Tb927.7.1340	2.53433	10.7	2	2	10 kDa heat shock protein, putative (HSP10)
Tb927.8.5780	3.7009	19.4	2	2	phosphatase of regenerating liver-type phosphatase, putative
Tb927.7.270	3.33097	41.8	5	5	ribosome biogenesis protein, putative
Tb927.9.13970	1.9551	36.8	2	2	hypothetical protein, conserved
Tb927.9.9630	4.1049	38.9	4	4	hypothetical protein, conserved
Tb927.7.4390	5.20657	73.8	11	11	threonine synthase, putative
Tb927.3.5520	3.54189	99.8	5	5	26S proteasome regulatory non-ATPase subunit (RPN1)
Tb927.10.1130	1.90805	31.2	3	3	dynein arm light chain, axonemal, putative
Tb927.8.4540	1.91291	59.6	5	5	PAB1-binding protein , putative (PBP1)
Tb927.10.770	1.91454	69.1	5	5	hypothetical protein, conserved
Tb927.11.2500	3.29041	57.6	4	4	carboxypeptidase, putative,metallo-peptidase, Clan MA(E) Family M32
Tb927.11.2770	2.6333	31.6	6	6	hypothetical protein, conserved
Tb927.5.2950	1.21135	88.2	4	4	hypothetical protein, conserved
Tb927.6.4480	3.73172	110.9	10	10	valyl-tRNA synthetase, putative (ValRS)
Tb927.10.14930	2.27473	31.5	4	4	Zinc finger CCCH domain-containing protein 39 (ZC3H39)
Tb927.4.1080	2.00377	67.7	4	4	V-type ATPase, A subunit, putative
Tb927.10.660	4.86909	46.3	6	6	2-oxoisovalerate dehydrogenase alpha subunit, putative
Tb927.11.10570	2.45807	39.5	2	2	hypothetical protein, conserved
Tb927.3.4680	3.1671	49.4	3	3	RAB GDP dissociation inhibitor alpha, putative
Tb05.5K5.110	2.91561	94	6	6	major vault protein, putative,BAC from homologous region on chr5
Tb927.3.1010	2.95617	64.3	7	7	hypothetical protein, conserved
Tb927.11.16160	5.60732	22	7	7	ATP binding protein-like protein
Tb927.11.1740	2.60247	89.7	2	2	intraflagellar transport protein IFT88 (IFT88)
Tb927.7.7440	6.49644	14.5	2	2	hypothetical protein, conserved
Tb927.6.2420	5.28931	25.3	3	3	p22 protein precursor
Tb927.7.5790	2.01189	15.4	3	3	protein disulfide isomerase, putative
Tb927.10.16120	7.6906	48.5	10	10	inosine-5'-monophosphate dehydrogenase,IMP dehydrogenase
Tb927.11.10060	7.51374	26.5	5	5	Biotin--acetyl-CoA-carboxylase ligase, putative,biotin--protein ligase, putative
Tb927.10.5860	3.63437	16.3	2	2	hypothetical protein, conserved
Tb927.8.2740	7.60623	38.5	6	6	mitochondrial RNA binding protein (TbRBP38)
Tb927.5.900	3.56461	92.2	5	5	oligosaccharyl transferase subunit, putative
Tb927.11.4210	3.90857	69.7	6	6	hypothetical protein, conserved
Tb927.10.2490	2.57002	63.5	6	6	glucose-6-phosphate 1-dehydrogenase (G6PD)
Tb927.11.4450	1.4127	12.7	2	2	ALBA-Domain Protein (ALBA2)
Tb927.10.7690	2.14493	82.8	2	2	rib72 protein- like protein
Tb11.v5.0374	2.98051	37.1	5	5	hypothetical protein, conserved
Tb927.11.9420	2.12384	24.8	3	3	ATP synthase, putative
Tb927.6.2200	9.28388	21.1	5	5	hypothetical protein, conserved
Tb927.10.8780	2.2293	244.7	6	6	hypothetical protein, conserved
Tb927.11.540	4.15357	76.2	4	4	ABC transporter, putative (ABCB10)
Tb927.11.14430	1.08269	31.3	3	3	proteasome regulatory non-ATP-ase subunit
Tb927.9.5190	2.57489	32.3	2	2	proliferative cell nuclear antigen (PCNA), putative
Tb927.3.640	1.79772	32.7	2	2	hypothetical protein, conserved
Tb927.4.5200	1.30237	62.4	3	3	nucleoporin (NUP54/57), putative (TbNup62)
Tb927.5.2270	1.25646	53.6	3	3	hypothetical protein, conserved
Tb927.4.4490	4.43751	193.7	10	10	multidrug resistance protein E,p-glycoprotein (MRPE)
Tb927.1.5000	1.52043	30.4	2	2	hypothetical protein, conserved
Tb927.11.5300	2.31367	62.5	5	5	kinesin, putative,mitotic centromere-associated kinesin, putative (Kif13-3)
Tb11.02.5400	5.17087	39.4	8	8	cystathionine beta-synthase, putative
Tb927.11.16480	2.95617	40.2	5	5	enoyl-CoA hydratase/isomerase family protein, putative
Tb927.10.5810	2.37046	48.2	5	5	hypothetical protein, conserved
Tb11.v5.0394	3.42507	183.7	5	5	hypothetical protein, conserved
Tb927.9.8200	1.46511	76.4	2	2	hypothetical protein, conserved
Tb927.11.3730	5.72414	121.7	15	15	leucyl-tRNA synthetase, putative (LeuRS)
Tb927.4.1740	2.62032	47.6	2	2	hypothetical protein, conserved
Tb927.11.11690	4.6971	55.6	7	7	vacuolar ATP synthase subunit b, putative,v- ATPase B subunit,vacuolar proton pump B subunit
Tb927.8.6060	3.43319	43.7	7	7	2-amino-3-ketobutyrate coenzyme A ligase, putative,glycine acetyltransferase, putative
Tb927.4.3620	1.43347	33.7	3	2	serine threonine-protein phosphatase PP1, putative (PP1-6)
Tb927.2.4400	0.750401	136.8	4	4	hypothetical protein, conserved
Tb927.4.4950	26.6737	61.2	2	2	hypothetical protein, conserved
Tb927.10.8720	1.408	61.5	5	5	CCR4-NOT transcription complex subunit 10, putative
Tb927.9.8450	2.57002	22.4	3	3	adenylate kinase (ADKG)
Tb927.11.4870	3.85017	25.8	2	2	hypothetical protein, conserved
Tb927.10.650	4.444	25.6	4	4	TAX-2
Tb927.11.4900	1.65981	61.8	3	3	guanine nucleotide-binding beta subunit-like protein,G-protein (beta)-like protein,beta transducin-like protein
Tb927.4.4550	1.09664	92.1	2	2	hypothetical protein, conserved
Tb927.10.14740	1.88695	44.2	5	5	hypothetical protein, conserved
Tb927.7.7410	1.8253	35.8	3	3	oxidoreductase, putative
Tb927.11.6530	1.93725	45.8	5	5	hypothetical protein, conserved
Tb927.11.15550	5.2309	33.9	4	4	NADH-cytochrome b5 reductase, putative (B5R)
Tb927.11.14120	2.61221	57	5	5	phenylalanyl-tRNA synthetase alpha chain, putative
Tb927.3.2150	6.29201	40	8	8	protein phosphatase 2C, putative
Tb927.11.4200	1.48604	62.2	2	2	lectin, putative,mannose-specific lectin, putative
Tb927.11.3790	1.43915	32.4	4	4	hypothetical protein, conserved
Tb927.10.3760	1.89831	31.3	3	3	vacuolar ATP synthase subunit d, putative
Tb927.11.760	2.75012	45.6	7	7	protein phosphatase 2C, putative
Tb927.11.15760	1.91778	41.9	2	2	GPI transamidase subunit Tta1 (TTA1)
Tb927.6.4770	3.49809	83.3	7	7	protein mkt1, putative (MKT1)
Tb927.9.11840	1.32866	24.1	2	2	Pre-rRNA-processing protein PNO1, putative (PNO1)
Tb927.6.5090	3.3115	92.9	4	4	hypothetical protein, conserved
Tb927.11.8880	1.7604	40.7	3	3	hypothetical protein, conserved
Tb927.11.10510	3.34395	32.1	4	4	ubiquinone biosynthesis methyltransferase, putative
Tb927.11.4610	8.34446	56.7	6	6	protein kinase A regulatory subunit (PKA-R)
Tb927.11.1370	2.64952	10.6	4	4	glutaredoxin, putative
Tb927.8.4150	2.50188	33.2	2	2	hypothetical protein, conserved
Tb927.10.2670	1.85937	13.8	2	2	hypothetical protein, conserved
Tb927.11.6570	1.57381	67.6	2	2	hypothetical protein, conserved
Tb927.9.7550	1.96483	53.1	7	7	adenylosuccinate lyase, putative (ADSL)
Tb927.11.15560	2.03136	52.8	4	4	Nucleoporin (TbNup53a)
Tb11.v5.0411	2.13682	47.6	4	4	peptidylprolyl isomerase-like protein, putative
Tb927.2.820	5.85718	60.5	7	2	retrotransposon hot spot protein (RHS, pseudogene), putative,retrotransposon hot spot protein 1 (RHS1), interrupted
Tb927.10.11930	1.4909	27.6	2	2	beta-D-hydroxybutyrate dehydrogenase
Tb927.7.320	2.828	20.3	3	3	hypothetical protein, conserved (TbRBP8)
Tb927.10.7120	1.23455	37.2	3	3	hypothetical protein, conserved
Tb927.11.2570	1.65656	63.1	6	6	hypothetical protein, conserved
Tb927.10.7290	1.40881	129.8	3	3	hypothetical protein, conserved
Tb11.v5.0616	1.50015	76.1	3	3	paraflagellar rod protein, putative
Tb927.10.450	1.26505	65.6	5	5	hypothetical protein, conserved
Tb927.10.3810	1.93238	64.8	2	2	hypothetical protein, conserved
Tb927.7.6670	1.07036	332.7	3	3	hypothetical protein, conserved
Tb927.11.7170	3.33097	53.8	6	6	seryl-tRNA synthetase
Tb927.10.13780	2.61058	40.3	2	2	glycogen synthase kinase 3 (GSK3)
Tb927.8.4330	3.43643	23.5	2	2	small GTP-binding protein Rab11,Rab11A GTPase (RAB11)
Tb11.v5.0810	2.76797	53.6	8	8	glutamyl-tRNA synthetase, putative
Tb927.11.5840	2.35748	12.7	2	2	Protein translation factor SUI1 homolog, putative
Tb11.v5.0480	2.86369	37.3	4	4	DNA-directed RNA polymerase, alpha subunit, putative
Tb927.8.1710	6.42019	46.1	2	2	protein phosphatase 2A, regulatory subunit B, putative,phosphotyrosyl phosphate activator protein, putative
Tb927.11.16770	3.03243	31.1	2	2	glucosamine-6-phosphate isomerase, putative
Tb927.11.10200	1.70848	53.4	4	4	hypothetical protein, conserved
Tb927.8.650	2.00377	140.3	3	3	cation-transporting ATPase, putative
Tb927.10.12000	2.09626	11.8	2	2	iron-sulfur cluster assembly protein, putative
Tb927.10.15000	1.36451	48	3	3	hypothetical protein, conserved
Tb927.3.1200	1.69875	83.7	3	3	hypothetical protein, conserved
Tb927.11.5510	1.78311	27.4	4	4	dynein light chain p28, axonemal, putative
Tb11.02.5105	1.12958	15	3	3	hypothetical protein, conserved
Tb927.11.14190	3.97347	100.4	11	11	hypothetical protein, conserved
Tb927.7.7210	1.6809	77.5	3	3	hypothetical protein, conserved
Tb927.8.2330	0.71714	27	2	2	hypothetical protein, conserved
Tb927.8.6080	3.15087	38.1	2	2	hypothetical protein, conserved
Tb927.10.2730	87.5495	32.8	2	2	hypothetical protein, conserved
Tb927.11.3500	2.09139	115.1	4	4	hypothetical protein, conserved
Tb927.10.14860	1.63385	83.4	6	6	hypothetical protein, conserved
Tb927.11.10800	3.84692	29.8	2	2	hypothetical protein, conserved
Tb927.4.2880	1.78474	225.4	4	4	Nucleoporin (TbNup225)
Tb927.10.4710	1.5352	22.8	2	2	proteasome beta 2 subunit, putative,20S proteasome subunit
Tb927.7.6230	3.08922	20.7	2	2	ADP-ribosylation factor, putative (ARF3)
Tb927.10.8170	1.78798	144.3	5	5	nuclear pore complex protein (NUP155), putative,nucleoporin, putative
Tb927.9.4310	3.43481	35.6	3	3	tricarboxylate carrier, putative
Tb927.5.3390	3.28716	13.2	4	4	ADG1, pseudogene
Tb927.11.4680	2.62032	40	2	2	hypothetical protein, conserved
Tb927.9.14080	1.97457	23.2	2	2	vesicle-associated membrane protein, putative
Tb927.3.1670	1.7896	112.5	5	5	hypothetical protein, conserved
Tb927.11.5400	3.09246	53.3	4	4	signal recognition particle 54 kDa (SRP54)
Tb927.10.11250	1.67603	101.1	2	2	hypothetical protein, conserved
Tb927.4.2310	1.8756	75.4	3	3	asparaginyl-tRNA synthetase, putative
Tb927.2.4330	1.94699	87.1	5	5	PFR5
Tb11.v5.0807	1.2352	64.2	2	2	ribonuclease, putative
Tb927.8.6230	5.25686	37.2	7	7	hypothetical protein, conserved
Tb927.8.1080	0.750888	21.8	2	2	centrin, putative,caltractin, putative
Tb927.3.1030	1.01081	39.2	2	2	RNA-binding protein (RPB28)
Tb927.7.1300	2.09788	41.9	4	4	protein disulfide isomerase, putative
Tb927.1.3830	2.20821	67.6	4	4	glucose-6-phosphate isomerase, glycosomal (PGI)
Tb927.7.2450	1.44758	54.4	2	2	hypothetical protein, conserved
Tb927.3.1110	1.4591	52.7	2	2	flagellar transport protein, putative (PIFTA1)
Tb927.11.9640	2.15304	70.1	5	5	glycyl-tRNA synthetase, putative
Tb927.7.6640	1.18425	172.4	4	4	hypothetical protein, conserved
Tb927.8.3100	1.2842	57.3	3	3	coronin, putative (CRN12)
Tb927.6.1440	0.893018	30	2	2	hypothetical protein, conserved
Tb927.3.3040	2.07516	28.7	2	2	hypothetical protein, conserved
Tb927.8.1600	2.94968	66.7	5	5	lysyl-tRNA synthetase, putative
Tb927.10.15520	0.883283	76.2	4	4	signal recognition particle protein, putative
Tb927.11.16890	2.19847	228.7	6	6	hypothetical protein, conserved
Tb927.11.10620	1.66305	22.4	2	2	hypothetical protein, conserved
Tb927.8.3860	243.049	46.9	27	27	WD-repeat containing protein
Tb927.10.8200	122.774	30.8	2	2	hypothetical protein, conserved
Tb927.8.720	104.845	18.2	7	7	hypothetical protein, conserved
Tb927.8.3920	83.5095	104	42	2	hypothetical protein, conserved
Tb927.9.9550	12.2044	24.5	2	2	hypothetical protein, conserved
Tb927.11.14950	11.9659	15.8	2	2	zinc finger protein 2 (ZFP2)
Tb927.3.720	10.6013	14.2	4	4	zinc finger protein 3,ZFP family member, putative (ZFP3)
Tb927.7.4170	9.89069	30.5	3	3	fatty acid elongase, putative
Tb927.9.5100	9.73331	103.2	12	2	cAMP-specific phosphodiesterase (PDEB2)
Tb927.11.630	9.47533	179.4	2	2	RNA polymerase I second largest subunit (RPA135)
Tb927.9.10360	9.31957	16.9	5	5	hypothetical protein, conserved
Tb927.10.3650	7.17464	133.4	4	2	NADH-dependent fumarate reductase, putative
Tb927.7.4160	6.62462	34.4	2	2	fatty acid elongase, putative,fatty acid elongase, putative
Tb11.v5.0670	5.67709	34	5	2	retrotransposon hot spot (RHS) protein, putative
Tb927.9.6130	5.50997	17.8	4	4	calmodulin, putative
Tb927.5.3110	5.39477	24.5	2	2	hypothetical protein, conserved
Tb927.6.3670	5.26173	359	2	2	paraflagellar rod component, putative (PFC8)
Tb927.10.5020	4.74091	22	4	4	Eukaryotic translation initiation factor 4E type 5 (eif4e5)
Tb927.8.3840	4.72631	80	2	2	hypothetical protein, conserved
Tb927.7.1670	4.26065	20.9	5	5	Eukaryotic translation initiation factor 4E type 6 (eif4e6)
Tb927.7.5700	4.21036	35.7	5	5	hypothetical protein, conserved
Tb927.3.4970	3.99457	115.7	8	7	hypothetical protein, conserved
Tb927.11.13780	3.92804	16.1	2	2	profilin
Tb927.9.6920	3.82907	41.4	4	4	hypothetical protein, conserved
Tb927.4.430	3.75768	24.4	4	4	proteasome beta 7 subunit
Tb927.6.2300	3.52891	37.9	4	4	adenosine kinase, putative
Tb927.10.14530	3.51755	42.3	3	3	19S proteasome non-atpase subunit 8,26s proteasome non-atpase regulatory subunit 8 (Rpn8)
Tb927.11.8450	3.43481	32.2	2	2	hypothetical protein, conserved
Tb927.7.4550	3.38127	19.4	2	2	60S ribosomal protein-like
Tb927.11.13270	3.36504	30.1	4	4	hypothetical protein, conserved
Tb927.3.3200	3.35206	39.3	2	2	hypothetical protein, conserved
Tb927.3.780	3.31799	25.4	4	3	proteasome alpha 7 subunit (TbPSA7)
Tb927.11.6640	3.31312	14.7	2	2	cytochrome b5, putative (CYB5)
Tb927.7.190	3.26931	84.1	4	4	thimet oligopeptidase, putative (THOP1)
Tb927.10.14140	3.23849	54.4	4	4	pyruvate kinase 1 (PYK1)
Tb927.7.1630	3.22064	22.4	2	2	hypothetical protein, conserved
Tb927.9.8000	3.21739	17.1	3	3	ubiquitin-conjugating enzyme E2, putative,ubiquitin carrier protein, putative,ubiquitin-protein ligase, putative
Tb927.6.1570	3.13952	31.7	5	5	2-hydroxy-3-oxopropionate reductase, putative
Tb927.11.12780	3.07137	40.7	6	6	ribonucleoside-diphosphate reductase small chain, putative
Tb927.11.15030	3.04054	22.8	2	2	small GTPase (X3)
Tb927.11.5220	3.0227	84.8	8	8	chaperone protein DNAj, putative
Tb927.8.5230	3.00809	26.4	2	2	cyclophilin-type peptidyl-prolyl cis-trans isomerase, putative,PPIase, putative,rotamase, putative,cyclophilin, putative (PPIase)
Tb927.2.3030	2.97078	90.6	4	4	ATP-dependent Clp protease subunit, heat shock protein 78 (HSP78), putative
Tb927.11.5050	2.93833	61.3	7	7	fumarate hydratase, class I (FHm)
Tb927.6.1550	2.90912	38.8	2	2	leucine-rich repeat protein (LRRP), putative
Tb927.11.6160	2.88478	76.9	4	4	eukaryotic release factor 3, putative (ERF3)
Tb927.9.12820	2.88316	14.6	2	2	dynein light chain, putative,dynein Tctex2 family, putative
Tb927.11.7270	2.88154	22.5	3	3	proteasome beta 3 subunit, putative (PSB3)
Tb927.8.3250	2.86369	537	5	4	dynein heavy chain, putative
Tb927.5.550	2.83773	42.8	5	5	vacuolar ATP synthase, putative
Tb927.10.14870	2.79555	75.9	2	2	hypothetical protein, conserved
Tb927.7.640	2.77283	37.3	5	5	hypothetical protein, conserved
Tb927.8.570	2.77121	35.8	2	2	proteasome regulatory non-ATP-ase subunit 10
Tb927.4.2450	2.76959	44.5	2	2	thioredoxin, putative
Tb927.10.3260	2.76634	78.9	8	7	Long-chain-fatty-acid--CoA ligase 5 (EC 6.2.1.3) (Long-chain acyl-CoA synthetase 5) (LACS 5), putative
Tb927.3.2420	2.76472	14.3	2	2	hypothetical protein, conserved
Tb927.10.4760	2.75823	27.1	4	4	hypothetical protein, conserved
Tb927.6.1870	2.74687	46.5	2	2	eukaryotic translation initiation factor 4e, putative
Tb927.2.4090	2.72578	29.4	3	3	hypothetical protein, conserved
Tb927.8.980	2.71767	64.9	8	8	phosphoacetylglucosamine mutase, putative,acetylglucosaminephosphomutase, putative,N-acetylglucosamine-phosphate mutase, putative
Tb927.9.10470	2.68197	46.8	2	2	hypothetical protein, conserved
Tb927.2.1680	2.68035	21.2	3	3	cyclophilin-type peptidyl-prolyl cis-trans isomerase, putative
Tb927.9.10790	2.67711	33.1	2	2	hypothetical protein
Tb927.9.8680	2.66413	30.6	2	2	cytochrome c oxidase assembly factor, putative
Tb927.5.1900	2.65439	69.3	2	2	hypothetical protein, conserved
Tb927.8.7100	2.63979	242.8	3	2	acetyl-CoA carboxylase
Tb927.10.5930	2.63168	54.7	4	4	protein kinase, putative
Tb927.10.9820	2.60247	76.7	2	2	MIP, mitochondrial intermediate peptidase, putative,metallo-peptidase, Clan MA(E) Family M3
Tb927.6.1500	2.59274	69	7	7	alkyl-dihydroxyacetone phosphate synthase,alkylglycerone-phosphate synthase ,alkyl-DHAP synthase (DHAP)
Tb927.10.10650	2.55704	51.8	4	4	Nar1, iron-containing hydrogenase, putative
Tb927.9.14420	2.52135	42.6	2	2	cyclophilin-like protein, putative (PPIase)
Tb927.4.2320	2.50025	15.7	2	2	hypothetical protein, conserved
Tb927.10.7620	2.49863	71	2	2	mitochondrial ATP-dependent zinc metallopeptidase, putative,metallo-peptidase, Clan MA(E) Family M41
Tb927.3.1060	2.47754	43.8	3	3	cAMP response protein, putative (CARP4)
Tb927.3.2470	2.47429	69	2	2	pumilio RNA binding protein, putative (PUF8)
Tb927.10.12890	2.4678	90.9	8	8	bifunctional aminoacyl-tRNA synthetase, putative
Tb927.6.3930	2.41589	49.2	2	2	hypothetical protein, conserved
Tb927.9.15050	2.40615	54.1	6	6	trypanin-related protein, putative
Tb927.7.6660	2.39966	29.9	3	3	chaperone protein DNAj, putative
Tb927.9.12070	2.34774	109.8	2	2	hypothetical protein, conserved
Tb927.9.12650	2.33314	134.6	7	7	ubiquitin-activating enzyme E1, putative (UBA2)
Tb927.9.3770	2.32178	23.9	3	3	hypothetical protein, conserved
Tb927.2.5130	2.32016	43.5	2	2	hypothetical protein, conserved
Tb927.5.760	2.31854	79	2	2	cell cycle sequence binding phosphoprotein (RBP33), putative
Tb927.8.4820	2.30718	69.3	4	4	eukaryotic translation initation factor 4 gamma, putative (eIF4G3)
Tb927.11.2360	2.28609	70.3	3	3	phenylalanyl-tRNA synthetase (beta subunit), putative
Tb927.1.4420	2.28284	104.6	3	3	ABC transporter, putative
Tb927.10.2640	2.28122	84.6	2	2	intraflagellar transport protein IFT81, putative
Tb927.11.16030	2.25201	45.5	4	4	proteasome regulatory non-ATP-ase subunit 7 (RPN7)
Tb927.5.4380	2.24552	71.3	2	2	kinetoplastid-specific phospho-protein phosphatase, putative
Tb927.7.3380	2.22768	32.8	4	4	hypothetical protein, conserved
Tb927.8.8200	2.22443	99.8	3	3	hypothetical protein, conserved
Tb927.10.15530	2.20821	67.5	2	2	ABC transport system ATP-binding protein, putative
Tb927.3.2440	2.20334	45.8	3	3	serine/threonine-protein kinase, putative,protein kinase, putative
Tb927.11.1560	2.19847	37.6	3	3	1,2-Dihydroxy-3-keto-5-methylthiopentene dioxygenase, putative
Tb927.9.1880	2.1936	63.1	4	4	hypothetical protein, conserved
Tb927.8.7790	2.1936	13.1	2	2	hypothetical protein, conserved
Tb927.2.3370	2.18387	43.7	3	3	UDP-Gal or UDP-GlcNAc-dependent glycosyltransferase, putative
Tb927.1.2120	2.16278	82.6	3	3	calpain, putative,cysteine peptidase, Clan CA, family C2, putative
Tb927.6.4520	2.16115	52.6	2	2	hypothetical protein, conserved
Tb927.10.5300	2.15791	26.9	3	3	eukaryotic translation initiation factor 6 (eIF-6), putative
Tb927.8.7950	2.15629	191.1	2	2	hypothetical protein, conserved
Tb927.10.14000	2.15304	98.3	7	7	aconitase (ACO)
Tb927.4.5000	2.12221	96.3	2	2	hypothetical protein, conserved
Tb927.2.4540	2.10599	12.3	2	2	Small nuclear ribonucleoprotein-associated protein B (snRNP-B) (Sm protein B) (Sm-B) (SmB), putative (TbSmB)
Tb927.8.1420	2.0995	55.9	3	3	acyl-CoA dehydrogenase, mitochondrial precursor, putative
Tb927.5.1130	2.08977	34.3	3	3	hypothetical protein, conserved
Tb927.10.8410	2.08652	27.8	2	2	hypothetical protein, conserved
Tb927.11.4320	2.08003	51.8	3	3	hypothetical protein, conserved
Tb927.9.1960	2.07192	30.3	3	3	nitrilase, putative
Tb927.1.3310	2.05569	28.5	3	3	hypothetical protein, conserved
Tb927.3.2080	2.04758	30.6	3	3	hypothetical protein, conserved
Tb927.7.4500	2.0346	58.4	5	5	hypothetical protein, conserved
Tb927.11.9600	2.02649	34.2	3	3	hypothetical protein, conserved
Tb11.v5.0818	2.01838	42.4	2	2	peroxin-2, putative
Tb927.5.1940	2.01189	21.4	2	2	hypothetical protein, conserved
Tb927.4.1610	2.0054	39.6	4	4	hypothetical protein, conserved
Tb927.6.2050	1.98917	24.6	3	3	ribosome biogenesis regulatory protein (RRS1), putative
Tb927.10.170	1.98106	48.3	2	2	pseudouridine synthase, Cbf5p
Tb927.10.14990	1.97457	86.6	4	4	intraflagellar transport protein IFT80/CHE2, putative (IFT80)
Tb927.11.15150	1.97132	30.3	3	3	1-acyl-sn-glycerol-3-phosphate acyltransferase, putative
Tb927.7.7080	1.94212	41.2	3	3	mitochondrial glycoprotein-like protein
Tb927.11.15220	1.92914	33.1	2	2	hypothetical protein, conserved
Tb927.11.16110	1.92589	78	4	4	integrin alpha chain protein, putative,FG-GAP repeat protein, putative
Tb927.10.10400	1.92265	37.8	2	2	hypothetical protein, conserved
Tb927.3.1040	1.91778	46.3	4	4	unspecified product
Tb927.9.11660	1.91778	26.6	2	2	hypothetical protein, conserved
Tb927.10.13830	1.8902	27.2	3	3	chaperone protein DNAj, putative
Tb927.9.14100	1.8902	34.9	3	3	hypothetical protein, conserved
Tb927.9.2900	1.8902	287	2	2	hypothetical protein, conserved
Tb927.11.6000	1.88858	40.8	3	3	hypothetical protein, conserved
Tb927.10.6820	1.88371	34.8	3	3	hypothetical protein, conserved
Tb927.6.3210	1.86911	20.2	2	2	hypothetical protein, conserved
Tb927.9.5210	1.86748	67.2	6	6	glutaminyl-tRNA synthetase, putative
Tb927.10.14780	1.86262	31.4	4	4	mitogen-activated protein kinase kinase kinase, putative,canertinib-binding protein kinase-1 (CBPK1)
Tb927.8.6920	1.85937	29.5	3	3	hypothetical protein, conserved
Tb927.10.14030	1.83341	50.4	2	2	hypothetical protein, conserved
Tb927.7.7010	1.83179	18.1	2	2	hypothetical protein, conserved
Tb927.11.16740	1.81881	42.8	2	2	chaperone protein DNAj, putative
Tb927.8.1500	1.81719	63.2	2	2	hypothetical protein, conserved
Tb927.10.15720	1.80745	46	3	3	proteasome regulatory non-ATP-ase subunit 9,19S proteasome regulatory subunit 9 (RPN9)
Tb927.10.15850	1.80745	43.1	3	3	peroxin 12,peroxisome assembly protein, putative (PEX12)
Tb927.9.10010	1.80745	56.7	3	3	chaperone protein DNAj, putative
Tb927.10.12630	1.80421	25.1	3	3	hypothetical protein, conserved
Tb927.5.950	1.80258	24.5	2	2	monothiol glutaredoxin, putative
Tb927.10.11310	1.79285	46.3	3	3	intraflagellar transport protein IFT55/IFT57, putative (IFT57/55)
Tb927.11.900	1.79123	46.7	4	3	isocitrate dehydrogenase, putative (IDH)
Tb927.8.2520	1.77987	74.6	2	2	acetyl-CoA synthetase, putative
Tb927.9.13280	1.77662	47.4	3	3	Double RNA binding domain protein 9 (DRBD9)
Tb927.7.4880	1.76689	23.3	2	2	hypothetical protein, conserved
Tb927.2.4060	1.76527	94.6	2	2	dynein intermediate chain IC 138, putative
Tb927.3.5090	1.74742	22.2	2	2	tryparedoxin 2, putative (TXN2)
Tb927.4.5380	1.74255	164.8	3	2	hypothetical protein, conserved
Tb927.11.7290	1.71497	162	3	3	pantothenate kinase subunit, putative
Tb927.7.1790	1.71335	25.6	3	3	Adenine phosphoribosyltransferase, putative
Tb927.10.14510	1.70686	95	5	5	hypothetical protein, conserved
Tb927.7.5680	1.70524	30	3	3	deoxyribose-phosphate aldolase, putative
Tb927.11.16200	1.70361	14.8	2	2	microtubule-associated protein,corset-associated protein 17 (CAP17)
Tb927.1.4050	1.69712	105.7	4	3	protein phosphatase with EF-Hand domains (PPEF),ser/thr protein phosphatase, putative
Tb927.8.6950	1.69712	13.2	2	2	dynein light chain 2B, cytoplasmic, putative,predicted dynein modulator,roadblock/LC7 family member
Tb927.8.560	1.6955	64.6	2	2	hypothetical protein, conserved
Tb927.9.5890	1.69063	39.2	3	3	solanesyl-diphosphate synthase, putative,trans-octaprenyltranstransferase
Tb927.11.10560	1.68739	79.7	3	3	eukaryotic translation initation factor 4 gamma, putative
Tb927.11.8310	1.6663	42.7	2	2	class I transcription factor A, subunit 4 (CITFA-4)
Tb927.10.14980	1.65007	72.3	4	4	intraflagellar transport protein IFT52, putative (IFT52)
Tb927.11.13740	1.6452	133.7	4	4	receptor-type adenylate cyclase GRESAG 4, putative
Tb927.3.3940	1.63222	61.7	3	3	RNA-binding protein, putative (DRBD11)
Tb927.11.8390	1.62411	49	2	2	hypothetical protein, conserved
Tb927.5.2720	1.62216	53.6	3	3	zinc-finger protein ZPR1, putative
Tb927.10.4330	1.61146	40.2	3	3	2-oxoisovalerate dehydrogenase beta subunit, mitochondrial precursor, putative
Tb927.9.8950	1.61113	48.9	3	3	CAAX prenyl protease 1, putative,metallo- peptidase, Clan M- Family M48
Tb927.2.5060	1.60918	44.3	4	4	GTP binding protein, putative
Tb927.5.1230	1.60561	58.5	4	4	hypothetical protein, conserved
Tb927.11.2270	1.58533	90.4	3	3	dynein intermediate chain IC140 (IDA7), putative
Tb927.7.220	1.58387	46.3	2	2	CDP-DAG synthase (CDS)
Tb927.3.3560	1.58014	69	5	5	hypothetical protein, conserved
Tb927.7.6270	1.56716	44.6	2	2	peptidase t, putative,aminotripeptidase, putative
Tb927.9.9780	1.56083	38.1	2	2	peptidyl-prolyl cis-trans isomerase (cyclophilin- 40), putative,cyclophilin-40, putative
Tb927.11.11380	1.56018	61.5	3	3	hypothetical protein, conserved
Tb927.11.11740	1.53844	53.9	4	4	membrane-bound acid phosphatase, putative
Tb927.11.16380	1.52709	23.3	2	2	hypothetical protein, conserved
Tb927.11.3550	1.52433	31.8	2	2	XPA-interacting protein, putative
Tb927.9.11280	1.5154	35.6	2	2	unspecified product
Tb927.4.1720	1.5034	38.9	2	2	nucleoside diphosphate kinase, putative
Tb11.v5.0252	1.48052	33.5	3	3	RNA binding protein, putative
Tb927.10.2880	1.475	303.6	3	3	calcium channel protein, putative
Tb927.11.14970	1.4591	93.1	2	2	hypothetical protein, conserved
Tb927.8.1160	1.45845	121.2	3	3	vacuolar-type Ca2+-ATPase, putative
Tb927.10.2470	1.44823	64.2	2	2	hypothetical protein, conserved
Tb927.10.1630	1.44483	71	3	3	atp-binding cassette sub-family e member 1 (ABCE1)
Tb927.5.2280	1.44077	49.8	2	2	acetyltransferase, putative
Tb927.3.5020	1.43525	155.8	3	3	hypothetical protein, conserved
Tb927.8.4870	1.43266	136.4	2	2	DIGIT,flagellar component
Tb927.8.4210	1.43217	46.1	2	2	hypothetical protein, conserved
Tb927.10.6850	1.42698	36.9	2	2	mitochondrial RNA binding complex 1 subunit,mitochondrial edited mRNA stability factor 1 subunit,kinteoplast poly(A) polymerase complex 1 subunit
Tb927.7.6280	1.40508	72	2	2	hypothetical protein, conserved
Tb927.10.11270	1.40215	26.6	2	2	RNA-binding protein, putative (RBP23)
Tb927.9.12500	1.39859	58.2	3	3	hypothetical protein, conserved
Tb927.11.7060	1.38788	47.3	2	2	acidocalcisomal pyrophosphatase
Tb927.8.4450	1.37068	47.2	2	2	RNA-binding protein, putative (RBP11)
Tb927.6.4210	1.36808	64.5	5	5	aldehyde dehydrogenase, putative (ALDH)
Tb927.10.13280	1.36338	286	7	7	hypothetical protein, conserved
Tb927.7.3980	1.35754	97.3	2	2	immunodominant antigen, putative,tc40 antigen-like
Tb927.4.2850	1.34439	72.6	2	2	hypothetical protein, conserved
Tb927.5.2380	1.33758	34.4	3	3	hydrolase, alpha/beta fold family, putative
Tb927.6.5030	1.33563	64.8	2	2	leucine-rich repeat protein (LRRP), putative
Tb927.4.1040	1.33044	19.4	3	3	hypothetical protein, conserved
Tb927.7.820	1.32914	34.3	2	2	dynein arm light chain, axonemal, putative
Tb927.2.3780	1.32833	94.4	3	3	translation initiation factor IF-2, putative
Tb927.10.9810	1.32087	33.9	2	2	hypothetical protein, conserved
Tb927.11.10090	1.32022	46.3	3	3	hypothetical protein, conserved
Tb927.6.950	1.30854	89.3	3	3	cysteinyl-tRNA synthetase, putative
Tb927.11.6390	1.28972	32.8	2	2	hypothetical protein, conserved
Tb927.11.8950	1.27836	78.9	2	2	leucine rich repeat (TbLRRP1)
Tb927.3.1940	1.27333	49.4	3	3	hypothetical protein, conserved
Tb927.8.2770	1.27317	342.3	7	7	inositol 1,4,5-trisphosphate receptor (IP3R)
Tb927.11.15040	1.27041	64.1	3	3	chaperonin HSP60, mitochondrial precursor, putative,heat shock protein 60 (Cpn60)
Tb927.5.1660	1.23877	46.8	2	2	protein phosphatase 2C, putative
Tb927.11.4850	1.2219	50.4	2	2	hypothetical protein, conserved
Tb927.5.3560	1.21411	24.4	4	4	vesicle-associated membrane protein, putative,synaptobrevin, putative (VAMP)
Tb927.10.1580	1.21378	12.2	2	2	hypothetical protein, conserved
Tb927.11.13710	1.19204	20.9	2	2	hypothetical protein, conserved
Tb927.7.3880	1.17582	87	2	2	protein kinase, putative
Tb927.4.860	1.17192	33.1	2	2	hypothetical protein, conserved
Tb927.9.1610	1.15018	24.1	2	2	CDP-diacylglycerol--inositol 3-phosphatidyltransferase, putative,phosphatidyltransferase, putative
Tb927.3.3030	1.14548	41.3	2	2	hypothetical protein, conserved
Tb927.9.4520	1.13396	53.7	2	2	mitochondrial processing peptide beta subunit, putative,metallo-peptidase, Clan ME, Family M16
Tb927.7.3470	1.13006	30.1	2	2	p22 protein precursor, putative
Tb927.11.1660	1.12082	73.3	3	3	vesicular transport protein (CDC48 homologue), putative
Tb927.11.14960	1.1166	78.6	2	2	pumilio/PUF RNA binding protein 7, putative (PUF7)
Tb927.10.10850	1.11368	99.1	5	5	argonaute-like protein (AGO1)
Tb927.10.13130	1.10021	54.5	2	2	UTP-glucose-1-phosphate uridylyltransferase
Tb927.7.5210	1.08317	100.4	2	2	hypothetical protein, conserved
Tb927.11.14330	1.07084	176.7	2	2	hypothetical protein, conserved
Tb11.v5.0594	1.06662	68.7	4	4	retrotransposon hot spot (RHS) protein, putative
Tb927.10.15330	1.06078	68.4	2	2	hypothetical protein, conserved
Tb927.6.2060	1.03515	53.3	2	2	histidyl-tRNA synthetase
Tb927.8.5300	1.03482	63.8	2	2	hypothetical protein, conserved
Tb927.11.2840	1.02395	22.3	2	2	hypothetical protein, conserved
Tb927.8.1270	1.01357	53.5	2	2	conserved protein
Tb927.11.7380	1.01357	66.9	2	2	glycerol-3-phosphate dehydrogenase (FAD-dependent), mitochondrial
Tb927.7.540	1.01162	50.6	3	3	chaperone protein DNAj, putative
Tb927.6.4970	0.980957	82.6	2	2	serine/arginine-rich protein specific kinase SRPK, putative,protein kinase, putative
Tb927.4.3300	0.971222	78.8	5	5	mitochondrial ATP-dependent zinc metallopeptidase, putative,metallo-peptidase, Clan MA(E) Family M41
Tb927.4.3890	0.936987	122.7	3	3	ATP-dependent RNA helicase, putative
Tb927.3.3670	0.931957	66.9	3	3	RNA-binding protein, putative (TRRM3)
Tb927.9.4190	0.920275	78.9	3	3	fatty acyl CoA syntetase 1 (ACS1)
Tb927.11.5420	0.917193	37.4	3	3	hypothetical protein, conserved
Tb927.8.7010	0.917193	22.5	3	2	chaperone protein DNAj, putative
Tb927.10.5790	0.91557	59.2	2	2	hypothetical protein, conserved
Tb927.10.9890	0.905835	97.1	4	4	hypothetical protein, conserved
Tb927.10.15270	0.892855	43.8	2	2	metallo- peptidase, Clan MG, Family M24
Tb927.10.5670	0.876468	82.1	2	2	N-acetyltransferase subunit Nat1, putative (NAT1)
Tb927.11.3120	0.87079	74.7	3	3	nucleolar GTP-binding protein 1 (NOG1)
Tb927.11.16600	0.863651	31.3	2	2	exosome-associated protein 2 (EAP2)
Tb927.5.960	0.853429	37.1	2	2	hypothetical protein, conserved
Tb927.4.4070	0.845803	35.5	2	2	mevalonate kinase, putative
Tb927.6.2390	0.835906	63.9	2	2	hypothetical protein, conserved
Tb927.10.10880	0.832337	77.7	2	2	ATP-binding cassette sub-family F member 1, putative,ATPase, putative (ABCF1)
Tb927.11.6070	0.829741	43.4	2	2	hypothetical protein, conserved
Tb927.5.2650	0.825522	58.8	2	2	L-galactonolactone oxidase,D-arabinonolactone oxidase (GAL/ALO)
Tb927.3.4890	0.820168	22.9	2	2	ubiquinone biosynthesis protein COQ7 homolog, putative
Tb927.9.2760	0.812867	57	2	2	hypothetical protein, conserved
Tb927.7.3180	0.799887	49.2	2	2	Mu-adaptin 1, putative,adaptor complex AP-1 medium subunit, putative
Tb11.v5.0397	0.78999	62.7	2	2	ATP-dependent zinc metallopeptidase, putative
Tb11.v5.0580	0.77847	48	2	2	delta-6 fatty acid desaturase, putative
Tb927.11.10260	0.777334	51.8	2	2	hypothetical protein, conserved
Tb927.7.3370	0.754782	67.4	2	2	hypothetical protein, conserved
Tb927.11.3860	0.728335	50.4	3	3	hypothetical protein, conserved
Tb927.10.5140	0.683554	49.7	2	2	mitogen-activated protein kinase 2, putative (MPK2)
Tb927.11.800	0.679985	14.2	2	2	hypothetical protein, conserved
Tb927.7.4100	0.651591	56.7	2	2	hypothetical protein, conserved
Tb927.10.7880	0.648833	76.8	2	2	hypothetical protein, conserved
Tb927.7.280	0.644615	24.3	2	2	cyclophilin-type peptidyl-prolyl cis-trans isomerase, putative (PPIase)
Tb927.9.9450	0.618493	114.7	2	2	zinc finger protein family member, putative (ZC3H28)
Tb927.7.3050	0.586367	131.5	2	2	hypothetical protein, conserved
Tb927.3.4600	0.535097	121.3	2	2	hypothetical protein, conserved
Tb927.5.3730	0.496481	67.9	2	2	hypothetical protein, conserved
Tb927.9.1750	0.488856	502.5	3	3	hypothetical protein, conserved
Tb927.11.3110	0.483339	32.3	2	2	hypothetical protein, conserved
Tb927.10.8900	0.43434	47.9	2	2	choline/ethanolamine phosphotransferase (CEPT)
Tb927.9.15470	0.430446	74.6	2	2	kinesin, putative
Tb927.3.4990	0.422658	36.4	2	2	oxidoreductase, putative
Tb927.7.5660	0.38745	65.1	2	2	hypothetical protein, conserved
Tb927.5.3030	0.36652	140.5	2	2	intraflagellar transport protein IFT122, putative (IFT122B)
Tb927.11.6320	0.273552	53.2	2	2	MRB1-associated protein,zinc finger ccch and cchc domain-containing protein

## Sheet: MMS19-V5 Tb927.8.3920
TbMMS19-V5 MS	PCF
TryTryp ID	nTop3 Protein area	Mass (kDa)	Number of sequences	Number of unique sequences	Description
Tb927.1.2370	2291.06	49.7	24	24	beta tubulin
Tb927.8.3920	2214.38	104	43	43	hypothetical protein, conserved
Tb927.1.2340	1762.59	49.8	26	11	alpha tubulin
Tb927.10.10500	617.58	12.6	6	6	histone H2B, putative
Tb927.8.720	591.675	18.2	8	8	hypothetical protein, conserved
Tb927.5.4210	530.021	11.1	4	3	histone H4, putative
Tb927.8.3860	510.54	46.9	23	23	WD-repeat containing protein
Tb927.10.2110	503.028	49.1	16	16	elongation factor 1-alpha (TEF1)
Tb927.6.4280	497.691	39	19	17	glyceraldehyde 3-phosphate dehydrogenase, glycosomal (GAPDH)
Tb927.8.3060	328.685	71.3	28	28	cytosolic leucyl aminopeptidase, putative,metallo-peptidase, Clan MF, Family M17
Tb927.10.5030	320.603	16.7	5	5	ubiquitin/ribosomal protein S27a, putative
Tb927.7.2900	317.235	14.2	4	4	histone H2A, putative
Tb927.7.5020	314.956	29.4	6	6	60S ribosomal protein L19, putative
Tb927.10.5330	309.464	17.5	10	10	40S ribosomal protein S18, putative
Tb927.1.2430	296.615	14.7	3	3	histone H3, putative
Tb927.10.3930	282.989	29.4	12	12	40S ribosomal protein S3A, putative
Tb927.10.11540	276.823	24.2	15	15	40S ribosomal protein S3, putative (RPS3)
Tb927.11.3600	275.01	30.6	16	16	40S ribosomal protein S4, putative
Tb927.10.1100	252.628	21.8	13	13	60S ribosomal protein L9, putative
Tb927.9.12240	249.415	21.7	6	6	unspecified product
Tb927.11.6300	239.571	21.4	13	13	40S ribosomal protein S5, putative
Tb927.10.14600	234.183	28.6	16	16	40S ribosomal protein S2, putative (RPS2)
Tb927.11.6140	222.526	14.6	8	8	40S ribosomal protein S15A, putative
Tb927.6.4980	195.688	15.5	5	5	40S ribosomal protein S14 (RPS14)
Tb927.4.1100	191.543	18	6	6	ribosomal protein L21E (60S), putative
Tb927.10.3840	184.445	20.9	8	8	60S ribosomal protein L18a, putative
Tb927.9.5750	177.192	22.4	9	9	unspecified product
Tb927.7.1040	174.446	17	7	7	40S ribosomal protein S16, putative
Tb927.9.7590	166.208	22.4	8	8	60S ribosomal protein L11, putative
Tb927.3.5050	163.358	41.8	16	16	60S ribosomal protein L4
Tb11.v5.1035	160.042	75.2	28	25	heat shock protein 70 (hsp70), putative
Tb927.9.15360	159.058	28.5	7	7	40S ribosomal protein S6, putative
Tb927.3.3310	155.483	25.4	9	9	60S ribosomal protein L13, putative
Tb927.10.5370	149.784	19.3	8	8	40S ribosomal protein S10, putative
Tb927.10.7330	147.452	15.7	6	6	40S ribosomal protein S24E, putative
Tb927.10.270	142.686	15.4	7	7	60S ribosomal protein L32, putative
Tb927.10.15120	141.494	17.3	7	7	40S ribosomal protein S13, putative
Tb927.10.1090	138.489	15.9	4	4	40S ribosomal protein S23, putative (RPS23)
Tb927.10.560	131.288	20.1	8	2	40S ribosomal proteins S11, putative
Tb927.8.1110	129.837	22	9	9	40S ribosomal protein S9, putative
Tb927.9.8420	124.034	24.7	11	11	60S ribosomal protein L10, putative,QM-like protein
Tb927.10.4120	120.563	11.5	6	6	60S ribosomal protein L30 (RPL30)
Tb927.4.1790	119.889	48.7	14	14	ribosomal protein L3, putative
Tb927.11.9720	115.278	9.6	4	4	40S ribosomal protein S27, putative
Tb927.11.11090	114.656	140.3	14	14	Nucleoporin (TbNup140)
Tb927.5.1110	111.496	28.3	9	9	60S ribosomal protein L2, putative,60S ribosomal protein L8, putative
Tb927.11.10790	105.59	27.6	8	8	40S ribosomal protein SA, putative
Tb927.9.11380	105.072	15	6	6	unspecified product
Tb927.9.11470	104.968	16.3	7	7	60S ribosomal protein L27a,60S ribosomal protein L28,60S ribosomal protein L29
Tb10.v4.0052	104.035	560.9	2	2	microtubule-associated protein 2,chrX additional, unordered contigs
Tb927.8.3530	101.963	37.8	12	12	glycerol-3-phosphate dehydrogenase [NAD+], glycosomal
Tb927.11.15900	99.476	15.6	8	8	60S ribosomal protein L27, putative
Tb927.10.6510	98.6989	59.5	24	24	chaperonin HSP60, mitochondrial precursor (HSP60)
Tb927.8.5460	98.4398	45.7	9	9	flagellar calcium-binding protein,44 kDa calflagin,44 kDa calcimedin (Tb-44)
Tb927.4.1860	92.8961	18.8	7	7	ribosomal protein S19, putative
Tb927.6.720	89.4248	21.4	5	5	40S ribosomal protein L14, putative
Tb927.9.10770	87.8705	62.1	21	21	Polyadenylate-binding protein 2 (Poly(A)-binding protein 2) (Poly(A)-binding protein II) (PABII) (Polyadenylate-binding nuclear protein 1) (Nuclear poly(A)-binding protein 1) (PABP2), putative (PABP2)
Tb927.10.5460	86.8861	14.6	3	3	60S ribosomal protein L24, putative
Tb927.9.12570	84.7101	56.3	22	22	glycerol kinase, glycosomal (glk1)
Tb927.7.710	83.7775	70.2	7	5	heat shock 70 kDa protein, putative (HSP70)
Tb927.4.3550	81.7051	25.7	6	6	60S ribosomal protein L13a, putative
Tb927.10.11390	80.4098	21.2	8	8	60S ribosomal protein L6, putative
Tb927.10.10960	78.9073	80.7	16	16	heat shock protein, putative
Tb927.8.6160	78.2338	24.9	3	3	40S ribosomal protein S8, putative
Tb927.10.6370	76.6794	10.5	2	2	60S ribosomal proteins L37, putative
Tb927.10.2890	76.0059	46.6	19	19	enolase
Tb927.10.2840	74.9697	12.6	3	3	ribosomal protein S25, putative
Tb927.3.4300	70.3586	68.6	25	24	73 kDa paraflagellar rod protein,PFR1 (PFR1)
Tb927.10.8940	69.1669	45.4	12	12	flagellum targeting protein kharon1, putative (KH1)
Tb927.10.4570	68.1825	94.3	21	21	elongation factor 2
Tb927.8.6250	67.7162	75.4	25	25	hypothetical protein, conserved
Tb927.10.15410	66.0065	33.7	9	9	glycosomal malate dehydrogenase (gMDH)
Tb927.10.12680	65.5402	19.4	3	3	60S ribosomal protein L34, putative
Tb927.3.3950	65.333	62.2	17	17	hypothetical protein, conserved
Tb927.9.13880	61.0845	11.1	5	5	unspecified product
Tb927.10.3990	60.5664	46.4	13	13	DHH1 (DHH1)
Tb927.10.14580	58.3904	19.1	6	6	60S ribosomal protein L17, putative
Tb927.11.3000	57.1469	10.1	2	2	60S ribosomal protein L37, putative
Tb927.10.15760	56.7324	36.4	9	9	hypothetical protein, conserved
Tb927.8.1330	56.1625	30.9	5	5	60S ribosomal protein L7a, putative
Tb927.4.2180	55.9553	17	6	6	60S ribosomal protein L35a, putative
Tb927.11.11830	54.7636	16.2	5	5	40S ribosomal protein S17, putative
Tb927.11.3240	54.5564	59.5	17	17	T-complex protein 1, zeta subunit, putative (TCP-1-zeta)
Tb927.11.3230	54.4528	12.4	4	4	60S ribosomal protein L44
Tb927.7.3440	53.7792	27	7	7	I/6 autoantigen
Tb927.10.13500	53.6756	24.6	7	7	60S ribosomal protein L10a
Tb927.10.5620	52.2767	41	14	14	fructose-bisphosphate aldolase, glycosomal (ALD)
Tb927.11.8200	49.8002	12.8	4	4	ribosomal protein S26, putative
Tb927.8.4980	48.8106	69.6	17	16	Paraflagellar rod protein 2,Paraflagellar rod protein A (PFR2)
Tb927.7.5340	48.5308	56.8	12	12	hypothetical protein, conserved
Tb927.7.2340	47.7278	17.5	4	4	40S ribosomal protein S15, putative
Tb927.6.3750	46.0232	71.4	14	13	heat shock 70 kDa protein, mitochondrial precursor, putative
Tb927.11.11370	45.9559	34.7	9	9	receptor for activated C kinase 1 (RACK1)
Tb927.2.4210	45.9351	58.5	12	12	glycosomal phosphoenolpyruvate carboxykinase (PEPCK)
Tb927.7.3020	45.0647	21.2	7	7	hypothetical protein, conserved
Tb927.11.2060	44.3186	34.6	6	6	60S acidic ribosomal subunit protein, putative
Tb11.01.1680.v5	44.0337	143.3	5	5	polyubiquitin, putative
Tb927.11.16130	44.0285	16.8	6	6	nucleoside diphosphate kinase (NDPK)
Tb927.3.1380	43.9819	55.7	13	13	ATP synthase beta chain, mitochondrial precursor,ATP synthase F1, beta subunit
Tb927.8.6180	43.1685	16.4	3	3	60S ribosomal protein L26, putative
Tb927.1.2260	42.3654	14	5	2	calpain-like protein fragment, putative
Tb927.10.3280	42.3291	9.6	3	3	60S ribosomal proteins L38, putative
Tb927.11.11680	41.7074	41.1	7	7	2-oxoglutarate dehydrogenase E2 component, putative
Tb927.3.3610	41.2774	39.7	7	7	peroxisomal targeting signal type 2 receptor, putative,peroxin 7,peroxin 7 (PEX7)
Tb927.10.8490	41.0701	56.9	5	5	glucose transporter, putative
Tb927.2.4230	40.0495	406.7	6	5	NUP-1 protein, putative
Tb927.9.6170	39.894	44.7	12	12	unspecified product
Tb927.9.11600	38.2206	26	4	4	unspecified product (gim5B)
Tb927.3.1120	38.091	24.4	7	7	GTP-binding nuclear protein rtb2, putative (rtb2)
Tb927.7.5180	37.4589	18.2	5	5	60S ribosomal protein L23a, putative
Tb927.11.5520	36.2155	26.8	9	9	triosephosphate isomerase (TIM)
Tb927.7.7430	34.5368	63.5	9	9	ATP synthase alpha chain, mitochondrial precursor,ATP synthase F1, alpha subunit
Tb927.7.1730	31.594	27.7	5	5	60S ribosomal protein L7, putative
Tb927.10.14550	30.9619	71.3	12	12	ATP-dependent DEAD/H RNA helicase, putative
Tb927.11.11080	30.4179	149.1	9	9	Nucleoporin (TbNup149)
Tb927.10.10650	30.2262	51.8	7	7	Nar1, iron-containing hydrogenase, putative
Tb927.9.1810	30.1796	15.1	3	3	60S ribosomal protein L35, putative
Tb927.9.15150	30.0967	34.6	6	6	unspecified product
Tb927.10.1590	29.9361	12.4	2	2	ribosomal protein L36, putative
Tb927.5.2260	29.1071	12.3	2	2	conserved protein
Tb927.10.12840	28.1952	33.1	7	7	mitochondrial carrier protein (MCP12)
Tb927.10.14820	27.9362	34.1	5	5	Mitochondrial ADP/ATP carrier protein 5c (MCP5c)
Tb927.3.1840	27.9051	33.3	4	4	3-oxo-5-alpha-steroid 4-dehydrogenase, putative,polyprenol reductase
Tb927.11.6280	27.7859	100.4	20	20	pyruvate phosphate dikinase (PPDK)
Tb927.11.4300	26.3249	21.9	7	7	60S ribosomal protein L18, putative (RPL18)
Tb927.9.5900	26.2938	112	11	11	glutamate dehydrogenase (GDH)
Tb927.6.2740	26.1695	33.3	7	7	pyridoxal kinase (pdxK)
Tb927.10.14700	25.9311	37.7	4	4	hypothetical protein, conserved
Tb927.11.4700	25.5736	31	6	6	prostaglandin f synthase
Tb927.11.2370	25.3094	62.5	6	6	hypothetical protein, conserved
Tb927.4.1300	24.7447	42	6	6	amidinotransferase, putative
Tb927.10.7410	24.4286	44.9	10	10	succinyl-CoA ligase [GDP-forming] beta-chain, putative
Tb927.11.3360	24.1074	102.8	17	17	hypothetical protein, conserved
Tb927.11.6200	24.097	16.9	4	4	60S ribosomal protein L28, putative
Tb927.10.11300	23.895	14.3	3	3	paraflagellar rod component, putative (PFC16)
Tb927.8.6030	23.8587	17.6	2	2	60S ribosomal protein L12, putative
Tb927.3.3750	23.2577	19.8	5	5	paraflagellar rod component, putative (PFC7)
Tb927.5.1060	22.8225	54.1	9	9	mitochondrial processing peptidase, beta subunit, putative,metallo-peptidase, Clan ME, Family M16
Tb927.11.3980	22.7914	57	6	6	mitochondrial processing peptidase alpha subunit, putative,metallo-peptidase, Clan ME, Family M16
Tb927.1.710	22.7189	45.2	5	5	phosphoglycerate kinase (PGKB)
Tb927.9.8880	22.6671	41.9	9	9	actin A
Tb927.5.1100	22.5842	72	7	7	peroxisome targeting signal 1 receptor (TbPEX5)
Tb927.10.2560	22.4909	33.2	3	3	mitochondrial malate dehydrogenase (mMDH)
Tb927.10.7680	22.3614	60.1	6	6	GTPase activating protein, putative
Tb927.11.980	22.3148	158.3	14	14	Nucleoporin,serine peptidase, Clan SP, family S59, putative (TbNup158)
Tb927.9.4680	21.9003	45.3	7	7	ATP-dependent DEAD box helicase, putative,eukaryotic initiation factor 4a, putative
Tb927.9.2470	21.4392	86.1	11	11	nucleolar protein (NOP86)
Tb927.10.8430	21.035	16.1	3	3	40S ribosomal protein S12, putative
Tb927.6.5130	20.8433	10.4	2	2	60S acidic ribosomal protein P2, putative
Tb927.7.5760	20.7501	15.8	2	2	nuclear transport factor 2 protein, putative (NFT2)
Tb927.3.3180	20.7086	98.1	2	2	Nucleoporin (TbNup98)
Tb927.11.9940	19.9315	20.6	3	3	hypothetical protein, conserved
Tb927.8.1990	19.8797	25.6	6	6	peroxidoxin,tryparedoxin peroxidase (TRYP2)
Tb927.11.2690	19.776	53.1	5	5	succinyl-coA:3-ketoacid-coenzyme A transferase, mitochondrial precursor, putative
Tb927.9.4230	19.7709	77.8	7	7	fatty acyl CoA synthetase 4 (ACS4)
Tb927.11.9590	19.1077	48.4	5	5	S-adenosylhomocysteine hydrolase, putative
Tb927.9.12320	19.1077	44.7	2	2	cystathione gamma lyase, putative
Tb927.3.4500	18.9989	62.2	9	9	fumarate hydratase, class I (FHc)
Tb927.10.9650	18.8435	152.9	5	5	hypothetical protein, conserved
Tb927.11.740	18.2787	17.8	2	2	eukaryotic translation initiation factor 5A, putative (eIF-5A)
Tb927.6.2790	18.2217	36.9	7	7	L-threonine 3-dehydrogenase, putative
Tb927.5.2080	17.6	52.2	12	12	guanosine monophosphate reductase, putative
Tb927.11.17000	17.2891	109.6	6	6	leucine-rich repeat protein (LRRP), putative
Tb927.8.7530	17.1544	39.8	5	5	3,2-trans-enoyl-CoA isomerase, mitochondrial precursor, putative
Tb927.7.3550	16.9213	138.1	8	8	hypothetical protein, conserved
Tb927.11.7460	16.7762	71.4	5	5	glucose-regulated protein 78, putative,luminal binding protein 1 (BiP), putative
Tb927.7.5940	16.4757	67.1	4	4	Protein Associated with Differentiation (PAD2)
Tb927.5.3810	16.2167	49.9	4	4	orotidine-5-phosphate decarboxylase/orotate phosphoribosyltransferase, putative,OMPDCase-OPRTase, putative
Tb927.10.14870	15.8903	75.9	5	5	hypothetical protein, conserved
Tb927.11.14250	15.7918	59.3	4	4	T-complex protein 1, epsilon subunit, putative (TCP-1-epsilon)
Tb927.11.1020	15.569	35.3	2	2	ribokinase, putative
Tb927.9.13650	15.3929	20.6	5	5	ADP-ribosylation factor, putative
Tb927.7.230	15.2374	11.2	2	2	40S ribosomal protein S33, putative
Tb927.10.3210	15.0095	62	9	9	delta-1-pyrroline-5-carboxylate dehydrogenase, putative
Tb927.5.4400	14.9888	47.2	4	4	hypothetical protein, conserved
Tb927.8.6110	14.9473	54.6	5	5	3-hydroxy-3-methylglutaryl-CoA synthase, putative (HMGS)
Tb927.4.3950	14.8592	94.6	6	4	cytoskeleton-associated protein CAP5.5, putative,cysteine peptidase, Clan CA, family C2, putative (CAP5.5)
Tb927.11.550	14.8385	31.3	3	3	hypothetical protein SCD6.10
Tb927.3.5340	14.766	42	3	3	Hsc70-interacting protein (Hip), putative
Tb927.7.4180	14.6986	33.8	4	4	fatty acid elongase, putative
Tb927.10.12700	14.5639	42.5	3	3	pyruvate dehydrogenase E1 alpha subunit, putative
Tb927.8.4810	14.4914	31.4	3	3	prohibitin 1 (PHB1)
Tb927.8.3150	14.3929	60.8	9	9	T-complex protein 1, gamma subunit, putative (TCP-1-gamma)
Tb927.3.3760	14.3929	15.9	4	4	tryparedoxin 1b, putative (TXN1b)
Tb927.11.14000	14.1183	28.8	3	3	NRBD1,p34 (NRBD1)
Tb927.10.6350	14.0873	53.9	4	4	trypanin (trypanin)
Tb927.11.13090	14.0406	46.3	3	3	elongation factor 1 gamma, putative
Tb927.11.7240	13.652	58.6	9	9	dynein regulatory complex subunit (CMF70)
Tb927.10.2240	13.4759	66.3	11	11	hypothetical protein, conserved
Tb927.10.12500	13.4552	100.2	6	6	P-type H+-ATPase, putative
Tb927.7.6360	13.3515	18.7	2	2	histone H2A variant,H2Az (h2aZ)
Tb927.9.10310	13.3412	34.3	4	4	mitochondrial carrier protein,mitochondrial carrier protein (MCP11)
Tb927.7.2330	12.9578	123.8	3	3	hypothetical protein, conserved
Tb927.11.2950	12.849	89.1	5	5	Nucleoporin (TbNup89)
Tb927.11.1900	12.7661	58	5	5	T-complex protein 1, beta subunit, putative
Tb927.11.16730	12.6573	50.4	5	5	dihydrolipoyl dehydrogenase (GCVL-2)
Tb927.8.2540	12.6107	46.2	4	4	3-ketoacyl-CoA thiolase, putative,ERG10
Tb927.3.1790	12.6055	37.5	5	5	pyruvate dehydrogenase E1 beta subunit, putative
Tb927.7.210	12.5019	63.8	4	4	proline dehydrogenase
Tb927.11.16760	12.3361	54.6	6	6	T-complex protein 1, alpha subunit, putative (TCP-1-alpha)
Tb927.11.1090	12.3102	662.3	2	2	calpain-like protein, putative,cytoskeleton assocociated protein, putative
Tb927.10.1060	12.1288	58.3	7	7	T-complex protein 1, delta subunit, putative (TCP-1-delta)
Tb927.2.5160	12.0511	44.3	3	3	chaperone protein DNAj, putative
Tb927.5.1090	11.9112	90.9	6	6	threonyl-tRNA synthetase, putative
Tb927.11.11590	11.6211	46.6	3	3	eukaryotic translation initiation factor, putative
Tb927.11.9980	11.3828	112.9	4	4	2-oxoglutarate dehydrogenase E1 component, putative
Tb927.8.1790	11.1859	17.4	2	2	hypothetical protein, conserved
Tb927.8.5020	11.1755	50.5	4	4	hypothetical protein, conserved
Tb927.10.7060	11.1133	96.5	4	4	nucleoporin interacting component (NUP93), putative
Tb11.v5.0601	11.0253	63.6	2	2	major surface protease gp63, putative
Tb927.11.10430	11.0097	63.6	5	5	hypothetical protein, conserved
Tb927.6.4440	10.8906	37.7	5	5	RNA-binding protein 42 (RNA-binding motif protein 42) (RBP42)
Tb927.11.2610	10.6108	50.9	4	4	hypothetical protein, conserved
Tb927.3.2230	10.5745	31.4	3	3	succinyl-CoA synthetase alpha subunit, putative
Tb927.9.3170	10.3776	22.2	2	2	cytochrome oxidase subunit V (COXV)
Tb927.11.6210	10.3414	54.3	3	3	sterol 14-alpha-demethylase,cytochrome P450 51A1,lanosterol 14-alpha-demethylase (CYP51)
Tb927.10.6050	10.2274	190.5	6	6	clathrin heavy chain (CHC)
Tb927.11.15130	10.1082	35.3	3	3	chaperone protein DNAj, putative,heat shock protein-like protein, putative
Tb927.9.11270	10.0823	61.4	3	3	T-complex protein 1, eta subunit, putative,t- complex protein 1 (eta subunit), putative (TCP-1-eta)
Tb927.7.3500	10.015	35.4	2	2	glutathione-S-transferase/glutaredoxin, putative
Tb927.9.14240	10.0098	82.4	2	2	Nucleoporin (Nup82)
Tb927.7.2450	9.96315	54.4	5	5	hypothetical protein, conserved
Tb927.10.1400	9.73	23.3	2	2	hypoxanthine-guanine phosphoribosyltransferase (HGPRT)
Tb927.9.15050	9.60565	54.1	5	5	trypanin-related protein, putative
Tb927.11.13500	9.55903	68.3	4	4	par1
Tb927.11.6250	9.5383	27.6	3	3	hypothetical protein, conserved
Tb927.9.10100	9.51758	160.6	5	5	hypothetical protein, conserved
Tb927.11.6440	9.43986	48.8	2	2	hypothetical protein, conserved
Tb927.11.6870	9.35178	29.2	3	3	14-3-3 protein
Tb927.7.2640	9.3466	50.8	2	2	hypothetical protein, conserved
Tb927.9.5690	9.34142	11.1	2	2	60S acidic ribosomal protein, putative
Tb927.11.15990	9.2378	108.7	8	8	nucleoporin Nup109 (TbNup109)
Tb927.4.3590	9.23262	24.3	2	2	translation elongation factor 1-beta, putative
Tb927.2.4550	9.06164	102.8	2	2	FtsJ cell division protein, putative
Tb927.11.14220	8.93212	54.4	2	2	hypothetical protein, conserved
Tb927.5.1710	8.92176	21.2	3	3	ribonucleoprotein p18, mitochondrial precursor, putative
Tb927.1.4100	8.79223	40.5	2	2	cytochrome oxidase subunit IV (COXIV)
Tb927.5.930	8.75078	123.6	6	6	NADH-dependent fumarate reductase (FRDg)
Tb927.6.4860	8.73524	43.5	4	4	S-adenosylmethionine synthetase, putative (METK1)
Tb927.10.12390	8.72488	29.6	2	2	hypothetical protein, conserved
Tb927.10.1510	8.54872	259	9	9	NOT1 (NOT1)
Tb927.8.750	8.45546	39.7	2	2	nucleolar RNA-binding protein, putative
Tb927.5.3800	8.22232	204	4	4	glutamine hydrolysing (not ammonia-dependent) carbomoyl phosphate synthase, putative
Tb927.11.10240	8.20159	22.7	2	2	hslVU complex proteolytic subunit, putative,hslVU complex proteolytic subunit, threonine peptidase, Clan T(1), family T1B
Tb927.11.2410	8.18087	24.6	2	2	hypothetical protein, conserved
Tb927.10.6070	7.99435	14.6	3	2	universal minicircle sequence binding protein (UMSBP), putative,predicted zinc finger protein
Tb927.7.7260	7.80783	113.3	5	5	kinesin, putative (TbKIF9B)
Tb927.10.4310	7.77675	32.2	4	4	prohibitin 2, putative (PHB2)
Tb927.10.8190	7.6524	58	3	3	T-complex protein 1, theta subunit, putative,CCT-theta, putative (TCP-1-theta)
Tb927.4.3060	7.55396	17.7	2	2	hypothetical protein, conserved
Tb927.5.2930	7.49697	43.3	2	2	hypothetical protein, conserved
Tb927.9.8410	7.42444	35.6	3	3	chaperone protein DNAj, putative
Tb927.7.1240	7.35708	83.5	2	2	sphingosine kinase A, B, putative
Tb927.10.3520	7.30527	44.8	3	2	protease regulatory ATPase subunit 4 (RPT4)
Tb927.11.5440	7.28973	61.5	6	6	malic enzyme
Tb927.11.2340	7.23274	58.6	2	2	hypothetical protein, conserved
Tb927.6.5030	7.10321	64.8	2	2	leucine-rich repeat protein (LRRP), putative
Tb927.10.7570	7.09803	48.1	3	3	dihydrolipoamide acetyltransferase E2 subunit, putative
Tb927.11.9530	7.09285	30.3	3	3	14-3-3-I protein
Tb927.10.4080	7.05658	127	2	2	hypothetical protein, conserved
Tb927.9.9290	6.99441	63	2	2	Polyadenylate-binding protein 1 (Poly(A)-binding protein 1) (PABP 1) (PABP1)
Tb927.11.11520	6.85452	24	2	2	glycosomal membrane protein (PEX11)
Tb927.11.1710	6.59029	23.2	2	2	mitochondrial RNA binding protein 1,gBP21, MRP1 (GBP21)
Tb927.10.15180	6.56956	41.3	2	2	nucleosome assembly protein, putative
Tb927.8.3750	6.45558	54.3	2	2	Nucleolar protein 56, putative (NOP56)
Tb927.9.15060	6.38305	28.5	2	2	rRNA processing protein, putative
Tb927.10.7880	6.35196	76.8	4	4	hypothetical protein, conserved
Tb927.10.11760	6.17062	93	2	2	pumilio/PUF RNA binding protein 6 (PUF6)
Tb927.4.4380	5.85458	85.9	2	2	vacuolar-type proton translocating pyrophosphatase 1, putative (PPase1)
Tb927.2.3610	5.77686	16.1	2	2	hypothetical protein, conserved
Tb927.4.5200	5.7406	62.4	2	2	nucleoporin (NUP54/57), putative (TbNup62)
Tb927.2.2970	5.67324	33.9	3	3	mitochondrial carrier protein (MCP13)
Tb927.10.13800	5.63179	34.4	2	2	hypothetical protein, conserved
Tb927.11.8970	5.5748	16.9	2	2	ribose 5-phosphate isomerase, putative
Tb927.7.2300	5.17534	132.3	3	3	Nucleoporin (TbNup132)
Tb927.6.2300	4.93443	37.9	2	2	adenosine kinase, putative
Tb927.11.13270	4.82303	30.1	2	2	hypothetical protein, conserved
Tb927.11.1450	4.62615	113.3	2	2	2-oxoglutarate dehydrogenase E1 component, putative
Tb927.11.2650	4.40389	84.1	2	2	heat shock protein 84, putative
Tb927.9.5320	4.19613	46.8	2	2	nucleolar RNA binding protein, putative
Tb927.10.14790	4.1324	42.7	2	2	metallo-peptidase, Clan MG, Family M24,aminopeptidase, putative
Tb927.11.13180	3.51119	61.2	2	2	hypothetical protein conserved
Tb927.5.1810	3.07132	72.7	2	2	lysosomal/endosomal membrane protein p67 (p67)
Tb927.10.4430	2.68637	63.8	2	2	pumillo RNA binding protein PUF1 (PUF1)
Tb927.3.1920	2.02268	66.8	4	4	NOT5 protein (NOT5)

## Sheet: CIA2A-V5 Tb927.9.10360
TbCIA2A-V5 MS	PCF
TryTryp ID	nTop3 Protein area	Mass (kDa)	Number of sequences	Number of unique sequences	Description
Tb927.1.2370	3943.79	49.7	27	27	beta tubulin
Tb927.1.2340	3356.42	49.8	30	14	alpha tubulin
Tb927.9.10360	3116.77	16.9	14	14	hypothetical protein, conserved
Tb927.10.10500	945.167	12.6	8	8	histone H2B, putative
Tb927.5.4210	845.146	11.1	7	5	histone H4, putative
Tb927.7.2900	641.411	14.2	5	5	histone H2A, putative
Tb927.10.2110	623.622	49.1	20	20	elongation factor 1-alpha (TEF1)
Tb927.6.4280	433.985	39	21	19	glyceraldehyde 3-phosphate dehydrogenase, glycosomal (GAPDH)
Tb927.1.2430	328.056	14.7	3	3	histone H3, putative
Tb927.8.3860	325.136	46.9	22	22	Cia1, WD-repeat containing protein
Tb927.10.5030	301.742	16.7	5	5	ubiquitin/ribosomal protein S27a, putative
Tb927.10.5330	281.536	17.5	11	11	40S ribosomal protein S18, putative
Tb927.10.1100	267.775	21.8	12	12	60S ribosomal protein L9, putative
Tb927.10.11540	258.813	24.2	15	15	40S ribosomal protein S3, putative (RPS3)
Tb927.11.3600	251.899	30.6	18	18	40S ribosomal protein S4, putative
Tb927.11.6300	236.157	21.4	9	9	40S ribosomal protein S5, putative
Tb927.11.6280	221.49	100.4	20	20	pyruvate phosphate dikinase (PPDK)
Tb927.7.1040	220.953	17	10	10	40S ribosomal protein S16, putative
Tb927.9.5750	208.064	22.4	11	11	unspecified product
Tb927.8.1110	193.632	22	11	11	40S ribosomal protein S9, putative
Tb927.10.14600	182.723	28.6	13	13	40S ribosomal protein S2, putative (RPS2)
Tb927.6.4980	175.675	15.5	6	6	40S ribosomal protein S14 (RPS14)
Tb927.3.4300	172.721	68.6	40	38	73 kDa paraflagellar rod protein,PFR1 (PFR1)
Tb927.3.3610	167.317	39.7	12	12	peroxisomal targeting signal type 2 receptor, putative,peroxin 7,peroxin 7 (PEX7)
Tb927.9.15360	164.867	28.5	10	5	40S ribosomal protein S6, putative
Tb11.v5.1035	163.055	75.2	29	21	heat shock protein 70 (hsp70), putative
Tb927.9.13880	157.248	11.1	9	9	unspecified product
Tb927.7.5020	147.078	29.4	5	5	60S ribosomal protein L19, putative
Tb927.11.10790	143.688	27.6	8	8	40S ribosomal protein SA, putative
Tb927.9.7590	140.701	22.4	8	7	60S ribosomal protein L11, putative
Tb927.10.7330	139.761	15.7	6	6	40S ribosomal protein S24E, putative
Tb927.10.1090	139.761	15.9	4	4	40S ribosomal protein S23, putative (RPS23)
Tb927.9.11380	132.511	15	7	7	unspecified product
Tb927.8.6160	124.154	24.9	5	5	40S ribosomal protein S8, putative
Tb927.5.1110	124.053	28.3	9	9	60S ribosomal protein L2, putative,60S ribosomal protein L8, putative
Tb927.4.1860	122.576	18.8	7	7	ribosomal protein S19, putative
Tb927.8.4980	121.603	69.6	35	33	Paraflagellar rod protein 2,Paraflagellar rod protein A (PFR2)
Tb927.11.15900	121.536	15.6	5	5	60S ribosomal protein L27, putative
Tb927.10.2840	121.469	12.6	5	5	ribosomal protein S25, putative
Tb927.11.9720	120.462	9.6	4	4	40S ribosomal protein S27, putative
Tb927.4.1100	117.038	18	6	6	ribosomal protein L21E (60S), putative
Tb927.3.3310	115.629	25.4	8	8	60S ribosomal protein L13, putative
Tb927.10.5620	108.815	41	21	21	fructose-bisphosphate aldolase, glycosomal (ALD)
Tb927.9.3990	108.11	23.8	13	2	ribosomal protein S7, putative
Tb927.11.6140	106.969	14.6	8	8	40S ribosomal protein S15A, putative
Tb927.10.6510	104.452	59.5	19	19	chaperonin HSP60, mitochondrial precursor (HSP60)
Tb927.10.270	98.88	15.4	4	4	60S ribosomal protein L32, putative
Tb927.11.3240	98.4437	59.5	23	23	T-complex protein 1, zeta subunit, putative (TCP-1-zeta)
Tb927.10.4120	96.3292	11.5	6	6	60S ribosomal protein L30 (RPL30)
Tb927.9.11470	94.9866	16.3	6	6	60S ribosomal protein L27a,60S ribosomal protein L28,60S ribosomal protein L29
Tb927.10.3840	93.0734	20.9	9	9	60S ribosomal protein L18a, putative
Tb927.10.5370	92.1001	19.3	6	6	40S ribosomal protein S10, putative
Tb927.10.3990	88.6765	46.4	15	15	DHH1 (DHH1)
Tb927.6.720	86.0921	21.4	5	5	40S ribosomal protein L14, putative
Tb927.8.3530	85.5215	37.8	13	13	glycerol-3-phosphate dehydrogenase [NAD+], glycosomal
Tb927.9.8420	83.4741	24.7	12	12	60S ribosomal protein L10, putative,QM-like protein
Tb927.8.5460	82.6014	45.7	9	9	flagellar calcium-binding protein,44 kDa calflagin,44 kDa calcimedin (Tb-44)
Tb927.11.8200	81.3931	12.8	5	5	ribosomal protein S26, putative
Tb927.3.5050	78.6408	41.8	12	12	60S ribosomal protein L4
Tb927.10.10960	77.3318	80.7	15	15	heat shock protein, putative
Tb927.4.1790	76.5263	48.7	13	13	ribosomal protein L3, putative
Tb927.9.12240	76.392	21.7	4	4	unspecified product
Tb927.9.12570	75.855	56.3	25	2	glycerol kinase, glycosomal (glk1)
Tb927.7.2340	71.4245	17.5	5	5	40S ribosomal protein S15, putative
Tb927.3.1120	70.0148	24.4	9	9	GTP-binding nuclear protein rtb2, putative (rtb2)
Tb927.9.11600	69.9477	26	7	2	unspecified product (gim5B)
Tb927.10.11390	69.31	21.2	10	10	60S ribosomal protein L6, putative
Tb927.10.14820	68.4038	34.1	10	10	Mitochondrial ADP/ATP carrier protein 5c (MCP5c)
Tb927.10.8490	65.2823	56.9	4	4	glucose transporter, putative
Tb927.5.1100	62.6643	72	13	13	peroxisome targeting signal 1 receptor (TbPEX5)
Tb927.11.16130	61.3217	16.8	7	7	nucleoside diphosphate kinase (NDPK)
Tb927.4.2180	61.1203	17	6	6	60S ribosomal protein L35a, putative
Tb927.4.3550	58.2338	25.7	4	4	60S ribosomal protein L13a, putative
Tb927.1.2260	56.992	14	6	3	calpain-like protein fragment, putative
Tb927.8.1330	56.9584	30.9	8	8	60S ribosomal protein L7a, putative
Tb927.9.8880	56.4214	41.9	15	15	actin A
Tb927.1.2230	55.8843	13.5	6	3	calpain-like protein fragment, putative
Tb927.3.1380	54.8103	55.7	12	12	ATP synthase beta chain, mitochondrial precursor,ATP synthase F1, beta subunit
Tb927.7.1730	52.7293	27.7	12	12	60S ribosomal protein L7, putative
Tb927.10.15410	52.4272	33.7	10	10	glycosomal malate dehydrogenase (gMDH)
Tb927.11.11680	50.0777	41.1	9	9	2-oxoglutarate dehydrogenase E2 component, putative
Tb927.7.3440	50.0777	27	8	8	I/6 autoantigen
Tb927.7.3020	49.4065	21.2	7	7	hypothetical protein, conserved
Tb927.7.5180	49.1715	18.2	3	3	60S ribosomal protein L23a, putative
Tb10.v4.0052	49.0372	560.9	4	4	microtubule-associated protein 2,chrX additional, unordered contigs
Tb927.11.3000	48.5338	10.1	2	2	60S ribosomal protein L37, putative
Tb927.9.15150	46.7213	34.6	7	7	unspecified product
Tb927.11.11370	46.4528	34.7	7	7	receptor for activated C kinase 1 (RACK1)
Tb927.9.6170	46.1507	44.7	14	2	unspecified product
Tb927.9.10770	44.5061	62.1	16	16	Polyadenylate-binding protein 2 (Poly(A)-binding protein 2) (Poly(A)-binding protein II) (PABII) (Polyadenylate-binding nuclear protein 1) (Nuclear poly(A)-binding protein 1) (PABP2), putative (PABP2)
Tb927.10.4570	43.5999	94.3	19	19	elongation factor 2
Tb927.10.2890	43.5663	46.6	17	17	enolase
Tb927.10.12840	42.5594	33.1	10	10	mitochondrial carrier protein (MCP12)
Tb927.6.3750	42.3244	71.4	15	14	heat shock 70 kDa protein, mitochondrial precursor, putative
Tb927.10.14580	39.8071	19.1	6	6	60S ribosomal protein L17, putative
Tb927.11.5520	39.5722	26.8	7	7	triosephosphate isomerase (TIM)
Tb927.10.8940	39.1694	45.4	11	11	flagellum targeting protein kharon1, putative (KH1)
Tb927.10.12680	37.7261	19.4	2	2	60S ribosomal protein L34, putative
Tb927.11.11830	36.9877	16.2	3	3	40S ribosomal protein S17, putative
Tb927.9.2470	36.887	86.1	19	19	nucleolar protein (NOP86)
Tb927.2.4230	36.2829	406.7	6	6	NUP-1 protein, putative
Tb11.01.1680.v5	35.5109	143.3	3	3	polyubiquitin, putative
Tb927.10.15760	34.9067	36.4	11	11	hypothetical protein, conserved
Tb927.10.14700	34.3026	37.7	5	5	hypothetical protein, conserved
Tb927.10.6370	32.3525	10.5	2	2	60S ribosomal proteins L37, putative
Tb927.6.4440	31.4261	37.7	8	8	RNA-binding protein 42 (RNA-binding motif protein 42) (RBP42)
Tb927.8.4810	27.2273	31.4	8	8	prohibitin 1 (PHB1)
Tb927.7.3550	26.8245	138.1	8	8	hypothetical protein, conserved
Tb927.10.14550	26.5761	71.3	10	10	ATP-dependent DEAD/H RNA helicase, putative
Tb927.10.13500	25.6867	24.6	6	6	60S ribosomal protein L10a
Tb927.11.6200	25.0053	16.9	3	3	60S ribosomal protein L28, putative
Tb927.11.500	24.2736	24.3	3	3	RNA-binding protein, UBP1 (UBP1)
Tb927.11.2610	22.9277	50.9	7	7	hypothetical protein, conserved
Tb927.7.5940	19.7189	67.1	6	3	Protein Associated with Differentiation (PAD2)
Tb927.10.4310	18.2455	32.2	9	9	prohibitin 2, putative (PHB2)
Tb927.11.2060	18.0777	34.6	5	5	60S acidic ribosomal subunit protein, putative
Tb927.4.3950	17.7521	94.6	11	5	cytoskeleton-associated protein CAP5.5, putative,cysteine peptidase, Clan CA, family C2, putative (CAP5.5)
Tb927.7.4180	17.4769	33.8	4	4	fatty acid elongase, putative
Tb927.11.4700	17.4634	31	7	7	prostaglandin f synthase
Tb927.9.1810	17.4634	15.1	2	2	60S ribosomal protein L35, putative
Tb927.11.11090	16.7787	140.3	4	4	Nucleoporin (TbNup140)
Tb927.3.1790	14.3084	37.5	3	3	pyruvate dehydrogenase E1 beta subunit, putative
Tb927.11.6870	13.617	29.2	3	3	14-3-3 protein
Tb927.8.6030	13.5499	17.6	3	3	60S ribosomal protein L12, putative
Tb927.10.15180	13.5062	41.3	3	3	nucleosome assembly protein, putative
Tb927.10.7410	13.0095	44.9	9	9	succinyl-CoA ligase [GDP-forming] beta-chain, putative
Tb927.8.890	11.9589	22.7	3	3	Ras-related protein Rab1A (Rab1A)
Tb927.11.6500	11.7944	21.3	2	2	40S ribosomal protein S21, putative
Tb927.8.6250	11.5863	75.4	3	3	hypothetical protein, conserved
Tb927.11.11080	10.0491	149.1	4	4	Nucleoporin (TbNup149)
Tb927.8.3060	9.53558	71.3	5	5	cytosolic leucyl aminopeptidase, putative,metallo-peptidase, Clan MF, Family M17
Tb927.10.2240	8.79045	66.3	7	7	hypothetical protein, conserved
Tb927.10.14180	7.78017	41.6	3	3	protein transport protein SEC13, putative
Tb927.11.2370	7.39083	62.5	2	2	hypothetical protein, conserved
Tb927.11.9590	7.34384	48.4	4	4	S-adenosylhomocysteine hydrolase, putative
Tb927.11.2950	6.51816	89.1	2	2	Nucleoporin (TbNup89)
Tb927.10.6070	6.14896	14.6	2	2	universal minicircle sequence binding protein (UMSBP), putative,predicted zinc finger protein
Tb927.11.980	3.4269	158.3	5	5	Nucleoporin,serine peptidase, Clan SP, family S59, putative (TbNup158)
Tb927.10.10650	3.13422	51.8	2	2	iron-containing hydrogenase, putative

## Sheet: CIA2B-V5 Tb927.8.720
TbCIA2B-V5 MS	PCF
TryTryp ID	nTop3 Protein area	Mass (kDa)	Number of sequences	Number of unique sequences	Description
Tb927.8.720	1865.3	18.2	9	9	hypothetical protein, conserved
Tb927.1.2340	1521.27	49.8	19	7	alpha tubulin
Tb927.1.2370	1332.58	49.7	21	21	beta tubulin
Tb927.10.5030	509.153	16.7	4	4	ubiquitin/ribosomal protein S27a, putative
Tb927.8.3860	482.198	46.9	19	19	WD-repeat containing protein
Tb927.10.10500	474.411	12.6	6	6	histone H2B, putative
Tb927.10.3930	360.4	29.4	7	7	40S ribosomal protein S3A, putative
Tb927.10.2110	348.221	49.1	13	13	elongation factor 1-alpha (TEF1)
Tb927.5.4210	345.226	11.1	2	2	histone H4, putative
Tb927.6.4280	317.671	39	15	15	glyceraldehyde 3-phosphate dehydrogenase, glycosomal (GAPDH)
Tb927.8.6160	236.806	24.9	4	4	40S ribosomal protein S8, putative
Tb927.11.6300	235.808	21.4	5	5	40S ribosomal protein S5, putative
Tb927.11.3600	231.215	30.6	13	13	40S ribosomal protein S4, putative
Tb927.10.5370	229.219	19.3	6	6	40S ribosomal protein S10, putative
Tb927.7.2900	215.242	14.2	3	3	histone H2A, putative
Tb927.11.11090	203.861	140.3	9	9	Nucleoporin (TbNup140)
Tb927.11.10790	188.606	27.6	6	6	40S ribosomal protein SA, putative
Tb927.10.7330	185.791	15.7	5	5	40S ribosomal protein S24E, putative
Tb11.v5.1035	181.159	75.2	16	15	heat shock protein 70 (hsp70), putative
Tb927.8.5460	179.142	45.7	8	8	flagellar calcium-binding protein,44 kDa calflagin,44 kDa calcimedin (Tb-44)
Tb927.3.3310	174.909	25.4	7	7	60S ribosomal protein L13, putative
Tb927.9.7590	173.112	22.4	4	3	60S ribosomal protein L11, putative
Tb927.9.15360	172.014	28.5	4	4	40S ribosomal protein S6, putative
Tb927.4.1100	168.54	18	5	5	ribosomal protein L21E (60S), putative
Tb927.3.5050	156.679	41.8	5	5	60S ribosomal protein L4
Tb927.10.5330	156.22	17.5	6	6	40S ribosomal protein S18, putative
Tb927.10.2840	151.029	12.6	4	4	ribosomal protein S25, putative
Tb927.9.13880	149.931	11.1	6	6	unspecified product
Tb927.9.11380	140.886	15	4	4	unspecified product
Tb927.4.1860	135.954	18.8	5	5	ribosomal protein S19, putative
Tb927.11.11080	131.322	149.1	11	11	Nucleoporin (TbNup149)
Tb927.10.1100	130.463	21.8	6	6	60S ribosomal protein L9, putative
Tb927.10.1090	129.345	15.9	3	3	40S ribosomal protein S23, putative (RPS23)
Tb927.9.10770	129.165	62.1	3	2	Polyadenylate-binding protein 2 (Poly(A)-binding protein 2) (Poly(A)-binding protein II) (PABII) (Polyadenylate-binding nuclear protein 1) (Nuclear poly(A)-binding protein 1) (PABP2), putative (PABP2)
Tb927.9.5750	128.486	22.4	3	3	unspecified product
Tb927.10.11540	125.871	24.2	10	10	40S ribosomal protein S3, putative (RPS3)
Tb927.10.4120	119.761	11.5	7	7	60S ribosomal protein L30 (RPL30)
Tb927.6.4980	119.162	15.5	3	3	40S ribosomal protein S14 (RPS14)
Tb927.7.3440	113.391	27	5	5	I/6 autoantigen
Tb927.11.8200	111.495	12.8	2	2	ribosomal protein S26, putative
Tb927.10.14600	111.095	28.6	4	4	40S ribosomal protein S2, putative (RPS2)
Tb927.9.11470	106.283	16.3	6	6	60S ribosomal protein L27a,60S ribosomal protein L28,60S ribosomal protein L29
Tb927.9.3920	103.648	23.8	7	2	ribosomal protein S7, putative
Tb927.3.4300	100.373	68.6	12	11	73 kDa paraflagellar rod protein,PFR1 (PFR1)
Tb927.10.3840	97.957	20.9	4	4	60S ribosomal protein L18a, putative
Tb927.6.720	93.5044	21.4	2	2	40S ribosomal protein L14, putative
Tb927.10.7680	89.9903	60.1	7	7	GTPase activating protein, putative
Tb927.10.270	89.9503	15.4	3	3	60S ribosomal protein L32, putative
Tb927.9.1810	86.536	15.1	2	2	60S ribosomal protein L35, putative
Tb927.7.1040	86.1367	17	6	6	40S ribosomal protein S16, putative
Tb927.10.1590	84.779	12.4	2	2	ribosomal protein L36, putative
Tb927.9.8420	84.5993	24.7	6	6	60S ribosomal protein L10, putative,QM-like protein
Tb927.7.5020	83.1017	29.4	3	3	60S ribosomal protein L19, putative
Tb927.10.6370	83.0818	10.5	2	2	60S ribosomal proteins L37, putative
Tb927.1.2230	82.1234	13.5	4	2	calpain-like protein fragment, putative
Tb927.11.11830	79.2482	16.2	5	5	40S ribosomal protein S17, putative
Tb927.10.15410	78.3696	33.7	4	4	glycosomal malate dehydrogenase (gMDH)
Tb927.8.6250	76.5726	75.4	9	9	hypothetical protein, conserved
Tb927.9.14240	75.5743	82.4	5	5	Nucleoporin (Nup82)
Tb927.3.1120	74.6558	24.4	7	7	GTP-binding nuclear protein rtb2, putative (rtb2)
Tb927.1.2260	72.5393	14	5	3	calpain-like protein fragment, putative
Tb927.11.980	69.4644	158.3	13	13	Nucleoporin,serine peptidase, Clan SP, family S59, putative (TbNup158)
Tb927.10.14550	68.3263	71.3	9	9	ATP-dependent DEAD/H RNA helicase, putative
Tb927.2.4210	67.0884	58.5	2	2	glycosomal phosphoenolpyruvate carboxykinase (PEPCK)
Tb927.11.2950	66.8887	89.1	7	7	Nucleoporin (TbNup89)
Tb927.5.1110	66.7489	28.3	6	6	60S ribosomal protein L2, putative,60S ribosomal protein L8, putative
Tb927.10.15760	65.9702	36.4	3	3	hypothetical protein, conserved
Tb927.9.12240	64.313	21.7	3	3	unspecified product
Tb927.11.15900	64.0934	15.6	5	5	60S ribosomal protein L27, putative
Tb927.11.16130	63.5143	16.8	3	3	nucleoside diphosphate kinase (NDPK)
Tb927.11.6140	63.4544	14.6	4	4	40S ribosomal protein S15A, putative
Tb927.8.3530	61.4178	37.8	3	3	glycerol-3-phosphate dehydrogenase [NAD+], glycosomal
Tb927.10.14180	59.4012	41.6	4	4	protein transport protein SEC13, putative
Tb927.10.10960	56.5659	80.7	7	7	heat shock protein, putative
Tb927.1.2430	55.907	14.7	3	3	histone H3, putative
Tb927.9.2470	55.5476	86.1	7	7	nucleolar protein (NOP86)
Tb927.11.3000	54.8288	10.1	2	2	60S ribosomal protein L37, putative
Tb927.10.11390	53.6707	21.2	4	4	60S ribosomal protein L6, putative
Tb927.11.550	53.3712	31.3	2	2	hypothetical protein SCD6.10
Tb927.8.1330	51.714	30.9	2	2	60S ribosomal protein L7a, putative
Tb927.10.4570	51.694	94.3	7	7	elongation factor 2
Tb927.10.2890	51.5542	46.6	4	4	enolase
Tb927.10.9650	49.7373	152.9	4	4	hypothetical protein, conserved
Tb927.8.1110	49.258	22	4	4	40S ribosomal protein S9, putative
Tb927.8.4980	49.1183	69.6	6	5	Paraflagellar rod protein 2,Paraflagellar rod protein A (PFR2)
Tb927.7.1730	49.0384	27.7	3	3	60S ribosomal protein L7, putative
Tb927.11.9720	47.2015	9.6	3	3	40S ribosomal protein S27, putative
Tb927.7.3020	46.6224	21.2	3	3	hypothetical protein, conserved
Tb927.10.4310	44.9852	32.2	5	5	prohibitin 2, putative (PHB2)
Tb927.10.3990	44.0268	46.4	3	3	DHH1 (DHH1)
Tb927.11.15990	44.0068	108.7	7	7	nucleoporin Nup109 (TbNup109)
Tb927.7.2330	42.1099	123.8	2	2	hypothetical protein, conserved
Tb927.3.1380	41.2114	55.7	2	2	ATP synthase beta chain, mitochondrial precursor,ATP synthase F1, beta subunit
Tb927.4.1790	40.4926	48.7	5	5	ribosomal protein L3, putative
Tb927.2.4230	40.1732	406.7	2	2	NUP-1 protein, putative
Tb927.8.4810	40.0134	31.4	4	4	prohibitin 1 (PHB1)
Tb10.v4.0052	39.2946	560.9	2	2	microtubule-associated protein 2,chrX additional, unordered contigs
Tb927.11.6200	38.6956	16.9	5	5	60S ribosomal protein L28, putative
Tb927.11.14000	38.2364	28.8	2	2	NRBD1,p34 (NRBD1)
Tb927.7.2340	36.4793	17.5	4	4	40S ribosomal protein S15, putative
Tb927.6.3750	36.1598	71.4	7	6	heat shock 70 kDa protein, mitochondrial precursor, putative
Tb927.11.9940	35.3811	20.6	2	2	hypothetical protein, conserved
Tb927.10.6510	33.3845	59.5	5	5	chaperonin HSP60, mitochondrial precursor (HSP60)
Tb927.11.3240	32.7655	59.5	3	3	T-complex protein 1, zeta subunit, putative (TCP-1-zeta)
Tb927.11.5520	31.8869	26.8	4	4	triosephosphate isomerase (TIM)
Tb927.10.14580	31.8071	19.1	4	4	60S ribosomal protein L17, putative
Tb927.7.2300	31.5275	132.3	3	3	Nucleoporin (TbNup132)
Tb927.8.3920	28.7322	104	3	3	hypothetical protein, conserved
Tb927.11.3380	27.654	17.7	3	3	Ran-binding protein 1, putative
Tb927.7.3550	27.3345	138.1	2	2	hypothetical protein, conserved
Tb927.10.14820	26.8953	34.1	3	3	Mitochondrial ADP/ATP carrier protein 5c (MCP5c)
Tb927.7.5760	26.5958	15.8	2	2	nuclear transport factor 2 protein, putative (NFT2)
Tb927.10.8940	26.456	45.4	4	4	flagellum targeting protein kharon1, putative (KH1)
Tb927.4.3550	25.4576	25.7	3	3	60S ribosomal protein L13a, putative
Tb927.7.5180	24.3994	18.2	2	2	60S ribosomal protein L23a, putative
Tb927.10.12840	24.0999	33.1	2	2	mitochondrial carrier protein (MCP12)
Tb927.11.10160	22.4227	15.2	2	2	60S ribosomal protein L22, putative
Tb927.3.4500	20.8853	62.2	3	3	fumarate hydratase, class I (FHc)
Tb927.10.8490	20.6457	56.9	3	3	glucose transporter, putative
Tb927.7.7430	19.5974	63.5	2	2	ATP synthase alpha chain, mitochondrial precursor,ATP synthase F1, alpha subunit
Tb927.2.2520	19.216	29.2	2	2	voltage-dependent anion-selective channel
Tb927.11.4700	15.5441	31	2	2	prostaglandin f synthase
Tb927.9.12570	12.7468	56.3	3	3	glycerol kinase, glycosomal (glk1)
Tb927.9.6170	10.9039	44.7	2	2	unspecified product
Tb927.11.11520	9.98938	24	2	2	glycosomal membrane protein (PEX11)
Tb927.10.7410	6.97839	44.9	2	2	succinyl-CoA ligase [GDP-forming] beta-chain, putative

## Sheet: Mock-V5
Mock-V5 TAP/MS (full set of hits)	PCF
TryTryp ID	nTop3 Protein area	Mass (kDa)	Number of peptides	Number of peptides	Description
Tb927.1.2370	1573.01	49.7	28	28	beta tubulin
Tb927.1.2340	1366.23	49.8	33	16	alpha tubulin
Tb11.v5.0468	948.558	27.9	19	2	alpha tubulin, putative
Tb927.5.4210	807.157	11.1	8	6	histone H4, putative
Tb927.10.10500	696.127	12.6	9	9	histone H2B, putative
Tb927.7.2900	610.94	14.2	9	9	histone H2A, putative
Tb927.11.11010	420.001	41.6	12	12	hypothetical protein, conserved
Tb927.10.2110	383.045	49.1	26	26	elongation factor 1-alpha (TEF1)
Tb927.10.5030	360.448	16.7	6	6	ubiquitin/ribosomal protein S27a, putative
Tb927.6.4280	354.218	39	30	28	glyceraldehyde 3-phosphate dehydrogenase, glycosomal (GAPDH)
Tb927.2.2670	254.648	11.2	4	2	histone H4 variant
Tb927.3.4300	251.513	68.6	62	58	73 kDa paraflagellar rod protein,PFR1 (PFR1)
Tb927.10.7330	232.603	15.7	7	7	40S ribosomal protein S24E, putative
Tb927.10.3930	230.922	29.4	15	1	40S ribosomal protein S3A, putative
Tb927.10.5330	217.278	17.5	15	15	40S ribosomal protein S18, putative
Tb927.1.2430	198.502	14.7	7	6	histone H3, putative
Tb927.11.3600	190.993	30.6	24	24	40S ribosomal protein S4, putative
Tb927.10.1100	187.758	21.8	13	13	60S ribosomal protein L9, putative
Tb927.11.6300	184.59	21.4	15	15	40S ribosomal protein S5, putative
Tb927.8.6160	175.469	24.9	8	8	40S ribosomal protein S8, putative
Tb927.9.15360	171.677	28.5	15	6	40S ribosomal protein S6, putative
Tb927.9.11380	165.543	15	9	9	unspecified product
Tb11.v5.1035	159.769	75.2	37	27	heat shock protein 70 (hsp70), putative
Tb927.10.190	157.505	28.4	13	4	40S ribosomal protein S6, putative
Tb927.9.5750	156.729	22.4	14	14	unspecified product
Tb927.11.11290	155.306	73.6	9	1	heat shock protein 70, putative
Tb927.10.3250	151.423	35.3	1	1	hypothetical protein, conserved
Tb927.6.4980	151.33	15.5	9	9	40S ribosomal protein S14 (RPS14)
Tb927.8.4980	151.216	69.6	55	51	Paraflagellar rod protein 2,Paraflagellar rod protein A (PFR2)
Tb927.11.6140	148.178	14.6	9	9	40S ribosomal protein S15A, putative
Tb927.11.9720	144.538	9.6	5	5	40S ribosomal protein S27, putative
Tb927.10.11540	142.716	24.2	17	17	40S ribosomal protein S3, putative (RPS3)
Tb927.7.5020	134.388	29.4	8	8	60S ribosomal protein L19, putative
Tb927.4.1100	133.229	18	12	12	ribosomal protein L21E (60S), putative
Tb927.10.1090	129.169	15.9	8	8	40S ribosomal protein S23, putative (RPS23)
Tb927.8.1110	124.7	22	14	14	40S ribosomal protein S9, putative
Tb927.11.10790	123.958	27.6	14	14	40S ribosomal protein SA, putative
Tb927.10.14600	122.365	28.6	20	20	40S ribosomal protein S2, putative (RPS2)
Tb927.3.3310	120.585	25.4	15	15	60S ribosomal protein L13, putative
Tb927.6.720	119.531	21.4	9	1	40S ribosomal protein L14, putative
Tb927.11.15900	117.338	15.6	11	11	60S ribosomal protein L27, putative
Tb927.10.15410	113.35	33.7	14	14	glycosomal malate dehydrogenase (gMDH)
Tb927.8.770	109.169	70.7	1	1	hypothetical protein, conserved
Tb927.10.560	108.29	20.1	9	1	40S ribosomal proteins S11, putative
Tb927.10.8490	108.164	56.9	6	6	glucose transporter, putative
Tb927.7.1040	107.816	17	12	12	40S ribosomal protein S16, putative
Tb927.10.2840	105.145	12.6	7	7	ribosomal protein S25, putative
Tb927.10.4120	104.862	11.5	8	8	60S ribosomal protein L30 (RPL30)
Tb927.9.11470	102.251	16.3	8	8	60S ribosomal protein L27a,60S ribosomal protein L28,60S ribosomal protein L29
Tb927.9.3990	101.254	23.8	19	2	ribosomal protein S7, putative
Tb927.9.3920	101.254	23.8	19	2	ribosomal protein S7, putative
Tb927.1.3180	99.1617	20	10	2	40S ribosomal protein S11, putative
Tb927.9.7590	98.3811	22.4	11	11	60S ribosomal protein L11, putative
Tb927.1.2230	97.8137	13.5	7	4	calpain-like protein fragment, putative
Tb927.3.5050	96.6731	41.8	25	25	60S ribosomal protein L4
Tb927.9.8420	93.7968	24.7	15	15	60S ribosomal protein L10, putative,QM-like protein
Tb927.8.1330	93.0439	30.9	14	14	60S ribosomal protein L7a, putative
Tb927.4.1860	92.3661	18.8	11	11	ribosomal protein S19, putative
Tb927.7.710	92.0013	70.2	18	16	heat shock 70 kDa protein, putative (HSP70)
Tb927.10.10960	91.5851	80.7	34	34	heat shock protein, putative
Tb927.1.2260	88.3014	14	7	4	calpain-like protein fragment, putative
Tb927.11.3770	85.2704	29	8	8	hypothetical protein, conserved
Tb927.10.14820	84.3951	34.1	14	14	Mitochondrial ADP/ATP carrier protein 5c (MCP5c)
Tb927.8.3530	83.7367	37.8	17	17	glycerol-3-phosphate dehydrogenase [NAD+], glycosomal
Tb927.5.1110	83.599	28.3	14	14	60S ribosomal protein L2, putative,60S ribosomal protein L8, putative
Tb927.11.16130	83.0523	16.8	9	9	nucleoside diphosphate kinase (NDPK)
Tb927.8.5460	81.7074	45.7	14	14	flagellar calcium-binding protein,44 kDa calflagin,44 kDa calcimedin (Tb-44)
Tb927.10.5460	81.5915	14.6	4	4	60S ribosomal protein L24, putative
Tb927.11.11080	81.2826	149.1	14	14	Nucleoporin (TbNup149)
Tb927.9.13880	81.1463	11.1	13	13	unspecified product
Tb927.4.1790	80.5154	48.7	26	26	ribosomal protein L3, putative
Tb927.7.7130	80.2483	92.7	1	1	hypothetical protein, conserved
Tb927.4.3550	80.0079	25.7	9	9	60S ribosomal protein L13a, putative
Tb927.10.15120	77.8551	17.3	9	9	40S ribosomal protein S13, putative
Tb927.11.3230	74.404	12.4	9	9	60S ribosomal protein L44
Tb927.4.2180	73.3011	17	10	10	60S ribosomal protein L35a, putative
Tb927.7.1730	73.0809	27.7	18	17	60S ribosomal protein L7, putative
Tb927.10.12680	71.7614	19.4	5	5	60S ribosomal protein L34, putative
Tb927.10.3840	69.9891	20.9	9	9	60S ribosomal protein L18a, putative
Tb927.9.12240	68.3259	21.7	10	10	unspecified product
Tb927.10.12500	67.9622	100.2	34	34	P-type H+-ATPase, putative
Tb927.10.5370	67.9166	19.3	9	9	40S ribosomal protein S10, putative
Tb927.11.11090	67.5393	140.3	16	16	Nucleoporin (TbNup140)
Tb927.10.270	66.4224	15.4	10	10	60S ribosomal protein L32, putative
Tb927.11.8200	65.8839	12.8	6	6	ribosomal protein S26, putative
Tb927.10.11390	65.4986	21.2	13	13	60S ribosomal protein L6, putative
Tb927.10.6510	63.094	59.5	31	31	chaperonin HSP60, mitochondrial precursor (HSP60)
Tb927.10.3990	62.6295	46.4	20	20	DHH1 (DHH1)
Tb927.11.7460	60.802	71.4	28	28	glucose-regulated protein 78, putative,luminal binding protein 1 (BiP), putative
Tb927.9.15150	59.9049	34.6	14	14	unspecified product
Tb927.11.5520	59.6341	26.8	13	13	triosephosphate isomerase (TIM)
Tb927.3.1120	58.5465	24.4	15	15	GTP-binding nuclear protein rtb2, putative (rtb2)
Tb927.3.1380	58.4508	55.7	23	23	ATP synthase beta chain, mitochondrial precursor,ATP synthase F1, beta subunit
Tb927.10.2890	56.6698	46.6	25	25	enolase
Tb927.10.6880	56.5228	35.6	9	7	glyceraldehyde 3-phosphate dehydrogenase, cytosolic (GAP)
Tb927.2.4210	56.4499	58.5	27	27	glycosomal phosphoenolpyruvate carboxykinase (PEPCK)
Tb927.11.3000	56.0874	10.1	6	6	60S ribosomal protein L37, putative
Tb927.9.6170	55.8458	44.7	25	2	unspecified product
Tb927.9.6290	55.8458	40.2	25	2	arginine kinase,AK1 (AK)
Tb927.9.10770	54.6355	62.1	31	31	Polyadenylate-binding protein 2 (Poly(A)-binding protein 2) (Poly(A)-binding protein II) (PABII) (Polyadenylate-binding nuclear protein 1) (Nuclear poly(A)-binding protein 1) (PABP2), putative (PABP2)
Tb927.7.3440	53.8593	27	15	15	I/6 autoantigen
Tb927.7.5940	53.4137	67.1	13	7	Protein Associated with Differentiation (PAD2)
Tb927.3.3760	53.3109	15.9	7	7	tryparedoxin 1b, putative (TXN1b)
Tb927.9.2470	52.4853	86.1	41	41	nucleolar protein (NOP86)
Tb927.9.11600	52.3402	26	11	5	unspecified product (gim5B)
Tb927.7.5180	52.3173	18.2	13	13	60S ribosomal protein L23a, putative
Tb927.10.7680	52.0176	60.1	20	20	GTPase activating protein, putative
Tb927.10.14580	51.6086	19.1	11	11	60S ribosomal protein L17, putative
Tb927.7.7430	51.3873	63.5	22	22	ATP synthase alpha chain, mitochondrial precursor,ATP synthase F1, alpha subunit
Tb927.6.4140	51.3473	13	5	4	paraflagellar rod component, putative (PFC4)
Tb927.11.14000	49.8738	28.8	16	1	NRBD1,p34 (NRBD1)
Tb927.10.4570	49.7903	94.3	39	39	elongation factor 2
Tb927.9.12570	49.7153	56.3	30	2	glycerol kinase, glycosomal (glk1)
Tb927.9.4680	48.916	45.3	17	17	ATP-dependent DEAD box helicase, putative,eukaryotic initiation factor 4a, putative
Tb927.11.11830	48.8485	16.2	10	10	40S ribosomal protein S17, putative
Tb10.v4.0052	48.6361	560.9	10	10	microtubule-associated protein 2,chrX additional, unordered contigs
Tb927.2.4230	48.5318	406.7	20	19	NUP-1 protein, putative
Tb927.6.3750	48.2507	71.4	33	32	heat shock 70 kDa protein, mitochondrial precursor, putative
Tb927.10.2190	47.3144	34.5	5	5	hypothetical protein, conserved
Tb927.2.2520	47.2664	29.2	15	15	voltage-dependent anion-selective channel
Tb927.10.11300	46.9866	14.3	7	7	paraflagellar rod component, putative (PFC16)
Tb927.11.11680	45.0769	41.1	14	14	2-oxoglutarate dehydrogenase E2 component, putative
Tb927.3.5400	45.0608	64.4	1	1	hypothetical protein, conserved
Tb927.8.1790	44.96	17.4	4	4	hypothetical protein, conserved
Tb927.9.8410	44.5743	35.6	13	13	chaperone protein DNAj, putative
Tb927.3.3750	44.2423	19.8	13	13	paraflagellar rod component, putative (PFC7)
Tb927.10.5620	43.9184	41	23	23	fructose-bisphosphate aldolase, glycosomal (ALD)
Tb927.11.18680	43.5174	10.4	5	5	dynein light chain LC8, putative (DYNLL1)
Tb927.6.1520	43.2567	35	6	6	Aquaglyceroporin 1 (AQP1)
Tb927.7.3550	42.9243	138.1	27	27	hypothetical protein, conserved
Tb927.11.3240	42.8355	59.5	26	26	T-complex protein 1, zeta subunit, putative (TCP-1-zeta)
Tb927.7.2340	42.5993	17.5	6	6	40S ribosomal protein S15, putative
Tb927.8.6180	42.4872	16.4	7	7	60S ribosomal protein L26, putative
Tb927.10.15760	42.0053	36.4	20	20	hypothetical protein, conserved
Tb927.11.13500	41.9196	68.3	38	38	par1
Tb927.11.6200	39.4816	16.9	6	6	60S ribosomal protein L28, putative
Tb927.10.13500	37.8982	24.6	14	14	60S ribosomal protein L10a
Tb927.6.5040	37.7334	24.4	8	2	ribosomal protein L15, putative
Tb927.4.3950	37.4592	94.6	27	19	cytoskeleton-associated protein CAP5.5, putative,cysteine peptidase, Clan CA, family C2, putative (CAP5.5)
Tb927.11.1090	37.4564	662.3	8	8	calpain-like protein, putative,cytoskeleton assocociated protein, putative
Tb927.11.4300	37.3028	21.9	9	9	60S ribosomal protein L18, putative (RPL18)
Tb927.4.3740	37.2238	192.5	2	2	flagellar attachment zone protein (FAZ1)
Tb927.11.500	36.8504	24.3	3	1	RNA-binding protein, UBP1 (UBP1)
Tb11.v5.0471	35.8572	82.8	1	1	hypothetical protein, conserved
Tb927.6.3150	35.2442	500.8	1	1	Hydin,flagellar component
Tb927.4.1300	35.0949	42	18	18	amidinotransferase, putative
Tb927.7.3020	34.9944	21.2	12	12	hypothetical protein, conserved
Tb927.10.12840	34.9391	33.1	11	11	mitochondrial carrier protein (MCP12)
Tb927.8.6250	32.6883	75.4	34	34	hypothetical protein, conserved
Tb927.3.4040	32.4584	67.6	2	1	hypothetical protein, conserved
Tb927.10.8940	32.2142	45.4	18	18	flagellum targeting protein kharon1, putative (KH1)
Tb927.3.3610	31.5937	39.7	13	13	peroxisomal targeting signal type 2 receptor, putative,peroxin 7,peroxin 7 (PEX7)
Tb927.8.4810	31.2288	31.4	18	18	prohibitin 1 (PHB1)
Tb11.0400	31.1045	27.7	7	1	P27 protein, putative (P27)
Tb927.11.4700	30.2459	31	15	15	prostaglandin f synthase
Tb927.8.5260	29.5443	6.5	2	2	60S ribosomal protein L39, putative
Tb927.8.6240	29.3314	30	15	15	STOP axonemal protein
Tb927.11.11370	29.1954	34.7	18	18	receptor for activated C kinase 1 (RACK1)
Tb927.10.6370	29.1675	10.5	4	4	60S ribosomal proteins L37, putative
Tb927.3.1790	28.3663	37.5	14	14	pyruvate dehydrogenase E1 beta subunit, putative
Tb927.11.10160	27.8557	15.2	4	1	60S ribosomal protein L22, putative
Tb927.10.180	27.309	34.3	15	15	ATP synthase F1 subunit gamma protein, putative
Tb927.7.840	26.8275	14.5	4	4	hypothetical protein, conserved
Tb927.10.3280	26.2433	9.6	5	5	60S ribosomal proteins L38, putative
Tb927.10.12700	26.1188	42.5	18	18	pyruvate dehydrogenase E1 alpha subunit, putative
Tb927.9.13520	26.1138	99.8	2	1	hypothetical protein, conserved
Tb927.7.4180	26.1046	33.8	8	8	fatty acid elongase, putative
Tb927.10.5840	25.3166	21.9	6	4	translation elongation factor 1-beta, putative
Tb927.10.4880	25.2216	25.9	2	2	hypothetical protein, conserved
Tb927.11.740	25.1962	17.8	5	5	eukaryotic translation initiation factor 5A, putative (eIF-5A)
Tb927.6.2170	25.0512	23.9	4	3	co-chaperone GrpE, putative
Tb927.11.2980	24.981	23.2	1	1	hypothetical protein, conserved
Tb927.11.2370	24.9179	62.5	18	18	hypothetical protein, conserved
Tb927.9.8510	24.4275	77.5	1	1	hypothetical protein, conserved
Tb927.8.2060	24.4077	328.1	1	1	hypothetical protein, conserved
Tb927.11.980	24.2059	158.3	35	35	Nucleoporin,serine peptidase, Clan SP, family S59, putative (TbNup158)
Tb927.10.15350	24.1558	16	6	5	histone H3 variant,H3V (h3vaR)
Tb927.8.6030	23.4969	17.6	5	5	60S ribosomal protein L12, putative
Tb927.2.5160	23.4089	44.3	18	18	chaperone protein DNAj, putative
Tb927.1.4100	23.1815	40.5	18	18	cytochrome oxidase subunit IV (COXIV)
Tb927.10.4310	23.147	32.2	18	18	prohibitin 2, putative (PHB2)
Tb927.10.9800	22.9126	15.3	4	1	60S ribosomal protein L22
Tb927.5.1060	22.8498	54.1	20	20	mitochondrial processing peptidase, beta subunit, putative,metallo-peptidase, Clan ME, Family M16
Tb927.8.5070	22.541	14.1	1	1	hypothetical protein, conserved
Tb927.11.2410	22.1574	24.6	9	9	hypothetical protein, conserved
Tb927.10.9650	22.106	152.9	28	28	hypothetical protein, conserved
Tb927.11.11520	21.9793	24	10	10	glycosomal membrane protein (PEX11)
Tb927.11.6280	21.9434	100.4	38	38	pyruvate phosphate dikinase (PPDK)
Tb927.10.2560	21.9357	33.2	10	10	mitochondrial malate dehydrogenase (mMDH)
Tb927.1.710	21.9212	45.2	13	13	phosphoglycerate kinase (PGKB)
Tb927.3.3580	21.8395	87.7	24	24	heat shock protein 90, putative,lipophosphoglycan biosynthetic protein, putative,glucose regulated protein 94, putative (LPG3)
Tb927.9.13650	21.7983	20.6	8	8	ADP-ribosylation factor, putative
Tb927.8.3060	21.7877	71.3	20	20	cytosolic leucyl aminopeptidase, putative,metallo-peptidase, Clan MF, Family M17
Tb927.6.2740	21.5475	33.3	12	12	pyridoxal kinase (pdxK)
Tb927.10.8430	21.1527	16.1	10	10	40S ribosomal protein S12, putative
Tb927.7.2330	21.0789	123.8	4	4	hypothetical protein, conserved
Tb927.11.13090	21.0565	46.3	15	1	elongation factor 1 gamma, putative
Tb927.10.1590	21.0401	12.4	5	5	ribosomal protein L36, putative
Tb927.11.2060	20.7859	34.6	13	13	60S acidic ribosomal subunit protein, putative
Tb927.10.7570	20.7378	48.1	12	12	dihydrolipoamide acetyltransferase E2 subunit, putative
Tb927.8.1210	20.7151	77.7	1	1	hypothetical protein, conserved
Tb927.11.2950	20.6909	89.1	34	34	Nucleoporin (TbNup89)
Tb927.11.2610	20.6367	50.9	13	13	hypothetical protein, conserved
Tb927.11.17000	20.5772	109.6	29	29	leucine-rich repeat protein (LRRP), putative
Tb927.9.10310	20.5427	34.3	8	8	mitochondrial carrier protein,mitochondrial carrier protein (MCP11)
Tb927.11.13030	20.5102	16.8	7	7	calmodulin
Tb927.11.7490	20.4088	13.5	1	1	hypothetical protein, conserved
Tb927.10.14550	20.2832	71.3	18	17	ATP-dependent DEAD/H RNA helicase, putative
Tb927.5.1100	20.1659	72	16	16	peroxisome targeting signal 1 receptor (TbPEX5)
Tb927.11.14880	20.0858	41.1	11	11	paraflagellar rod component, putative (PFC9)
Tb11.01.1680.v5	19.9903	143.3	6	6	polyubiquitin, putative
Tb927.11.9980	19.9686	112.9	34	34	2-oxoglutarate dehydrogenase E1 component, putative
Tb927.9.5900	19.6822	112	35	35	glutamate dehydrogenase (GDH)
Tb927.8.7610	19.5938	50.1	7	3	amino acid transporter 1, putative (AATP1)
Tb927.11.880	19.4412	18.7	7	7	cyclophilin a,cyclophilin type peptidyl-prolyl cis-trans isomerase (CYPA)
Tb927.9.3170	19.3843	22.2	10	10	cytochrome oxidase subunit V (COXV)
Tb927.10.11030	19.24	11.3	1	1	hypothetical protein, conserved
Tb927.1.4310	18.943	183.7	31	31	hypothetical protein, conserved
Tb927.8.1550	18.868	88.1	31	31	paraflagellar rod component, putative (PFC3)
Tb927.4.3500	18.8422	19.5	4	4	hypothetical protein, conserved
Tb927.9.8880	18.7403	41.9	15	15	actin A
Tb927.4.3450	18.6615	13.7	2	2	hypothetical protein, conserved
Tb927.5.2260	18.6172	12.3	4	4	conserved protein
Tb927.10.8030	18.5125	28.8	10	10	hypothetical protein, conserved
Tb927.2.2160	18.4062	37.7	12	12	paraflagellar rod component, putative (PFC11)
Tb927.10.2900	18.398	95	21	21	importin beta-1 subunit, putative
Tb927.4.3590	18.2635	24.3	9	7	translation elongation factor 1-beta, putative
Tb927.8.5120	18.1249	12.3	6	6	cytochrome c
Tb927.11.6250	17.958	27.6	10	10	hypothetical protein, conserved
Tb927.9.14240	17.94	82.4	16	16	Nucleoporin (Nup82)
Tb927.4.2080	17.8398	104.8	36	36	C2 domain containing protein (CC2D)
Tb927.11.3380	17.7174	17.7	12	12	Ran-binding protein 1, putative
Tb927.10.9570	17.5336	118.6	33	33	paraflagellar rod component, putative (PFC14)
Tb927.8.6110	17.4215	54.6	13	13	3-hydroxy-3-methylglutaryl-CoA synthase, putative (HMGS)
Tb927.7.5760	17.2229	15.8	4	4	nuclear transport factor 2 protein, putative (NFT2)
Tb927.4.4380	17.185	85.9	12	12	vacuolar-type proton translocating pyrophosphatase 1, putative (PPase1)
Tb927.4.2530	17.1121	16.8	2	2	hypothetical protein, conserved
Tb927.5.2080	17.0809	52.2	23	23	guanosine monophosphate reductase, putative
Tb927.10.14180	16.8462	41.6	12	12	protein transport protein SEC13, putative
Tb927.8.3150	16.6352	60.8	23	23	T-complex protein 1, gamma subunit, putative (TCP-1-gamma)
Tb927.7.2300	16.6306	132.3	28	28	Nucleoporin (TbNup132)
Tb927.8.7680	16.5661	51.7	2	1	amino acid transporter, putative
Tb927.11.2690	16.5476	53.1	15	15	succinyl-coA:3-ketoacid-coenzyme A transferase, mitochondrial precursor, putative
Tb927.11.3980	16.4894	57	14	14	mitochondrial processing peptidase alpha subunit, putative,metallo-peptidase, Clan ME, Family M16
Tb927.10.11080	16.3746	134.4	2	2	paraflagellar rod protein
Tb927.10.14700	16.3672	37.7	4	4	hypothetical protein, conserved
Tb927.3.1840	16.292	33.3	8	8	3-oxo-5-alpha-steroid 4-dehydrogenase, putative,polyprenol reductase
Tb927.10.8450	16.0845	56.5	1	1	glucose transporter,glucose transporter 1E (THT1E)
Tb927.3.4500	15.96	62.2	18	18	fumarate hydratase, class I (FHc)
Tb927.11.9590	15.8924	48.4	12	12	S-adenosylhomocysteine hydrolase, putative
Tb927.11.1270	15.5761	20.3	5	5	hypothetical protein, conserved
Tb927.8.6750	15.5589	19.3	6	6	translationally controlled tumor protein (TCTP), putative
Tb927.11.16760	15.5132	54.6	19	19	T-complex protein 1, alpha subunit, putative (TCP-1-alpha)
Tb927.3.4070	15.4325	64.3	5	5	hypothetical protein, conserved
Tb927.7.3330	15.2923	502.4	3	3	hypothetical protein, conserved
Tb927.11.7350	15.2747	15.8	3	3	histone H2B variant, putative (H2BVAR)
Tb927.9.2520	15.1392	927.8	7	7	microtubule-associated protein (GB4)
Tb927.9.7470	14.9456	50.6	9	9	purine nucleoside transporter (NT10)
Tb927.8.760	14.9002	35	3	3	nucleolar RNA-binding protein (Nopp44/46)
Tb927.10.14170	14.7542	33.6	1	1	aquaglyceroporin 2 (AQP2)
Tb927.8.1990	14.7439	25.6	9	9	peroxidoxin,tryparedoxin peroxidase (TRYP2)
Tb927.4.2040	14.7392	20.8	6	6	ALBA-Domain Protein (ALBA3)
Tb927.7.6360	14.7133	18.7	2	2	histone H2A variant,H2Az (h2aZ)
Tb927.3.1410	14.6547	19.3	5	5	cytochrome oxidase subunit VII (COXVII)
Tb927.11.12150	14.5786	67.3	17	17	flagellar protein essential for flagellar pocket biogenesis (BILBO1)
Tb927.8.6660	14.4282	69	21	21	paraflagellar rod component, putative (PFC1)
Tb927.11.5960	14.3401	11.3	2	2	hypothetical protein, conserved
Tb11.v5.0410	14.3173	200.4	4	4	antigenic protein, conserved
Tb927.9.12510	14.2448	82.7	13	12	ATP-dependent DEAD/H RNA helicase, putative (DED1)
Tb927.10.7410	14.0875	44.9	15	15	succinyl-CoA ligase [GDP-forming] beta-chain, putative
Tb927.5.1210	14.0556	33.9	8	8	short-chain dehydrogenase, putative
Tb927.9.12320	14.0325	44.7	6	6	cystathione gamma lyase, putative
Tb927.8.1890	13.6693	30.1	3	3	cytochrome c1, heme protein, mitochondrial precursor
Tb927.9.14160	13.6593	33.6	7	7	rieske iron-sulfur protein, mitochondrial precursor (RISP)
Tb927.8.8300	13.6254	50.1	7	7	amino acid transporter, putative
Tb927.8.3380	13.5989	27.2	8	8	electron transfer protein, putative
Tb927.6.2790	13.4639	36.9	14	14	L-threonine 3-dehydrogenase, putative
Tb927.10.10140	13.4536	37	10	10	paraflagellar rod component, putative (PFC19)
Tb927.3.3790	13.3104	31.6	12	12	hypothetical protein, conserved
Tb927.11.1150	13.2631	39.4	9	9	radial spoke protein RSP3, putative
Tb927.7.2640	13.1827	50.8	15	15	hypothetical protein, conserved
Tb927.6.5130	13.134	10.4	2	2	60S acidic ribosomal protein P2, putative
Tb927.8.900	13.0203	37.4	10	10	splicing factor TSR1 (TSR1)
Tb927.10.14490	12.7644	46.2	16	16	hypothetical protein, conserved
Tb927.9.5320	12.7343	46.8	15	15	nucleolar RNA binding protein, putative
Tb927.11.1900	12.6648	58	21	21	T-complex protein 1, beta subunit, putative
Tb927.5.2850	12.6319	57.6	9	8	radial spoke protein RSP2, putative
Tb927.10.1030	12.5441	51	1	1	serine peptidase, Clan SC, Family S10,serine carboxypeptidase III precursor, putative (CBP1)
Tb927.2.4550	12.4344	102.8	8	8	FtsJ cell division protein, putative
Tb927.11.13280	12.3948	25.1	8	8	mitochondrial RNA binding protein 2 (GBP25)
Tb927.9.10230	12.3664	18.8	5	5	hypothetical protein, conserved
Tb927.11.15990	12.3145	108.7	17	17	nucleoporin Nup109 (TbNup109)
Tb927.11.6500	12.2559	21.3	3	3	40S ribosomal protein S21, putative
Tb927.3.2180	12.2379	17.9	4	4	hypothetical protein, conserved
Tb927.7.210	12.2346	63.8	13	13	proline dehydrogenase
Tb927.9.11270	12.1666	61.4	21	21	T-complex protein 1, eta subunit, putative,t- complex protein 1 (eta subunit), putative (TCP-1-eta)
Tb927.9.8740	12.1229	37	8	8	RNA-binding protein (DRBD3)
Tb927.10.4240	12.0964	14.7	5	5	hypothetical protein, conserved
Tb927.7.7090	12.0821	17.1	2	2	hypothetical protein, conserved
Tb927.3.3180	12.074	98.1	6	5	Nucleoporin (TbNup98)
Tb927.10.15180	12.054	41.3	9	9	nucleosome assembly protein, putative
Tb927.5.2930	11.9435	43.3	18	18	hypothetical protein, conserved
Tb927.5.3400	11.9012	110.2	21	21	calcium-translocating P-type ATPase,calcium pump
Tb927.6.4440	11.8899	37.7	11	11	RNA-binding protein 42 (RNA-binding motif protein 42) (RBP42)
Tb11.v5.0601	11.8887	63.6	11	11	major surface protease gp63, putative
Tb927.10.15250	11.8181	57.8	14	14	paraflagellar rod component, putative (PFC15)
Tb927.11.1450	11.8051	113.3	24	24	2-oxoglutarate dehydrogenase E1 component, putative
Tb927.10.7700	11.7861	75	10	10	ABC transporter, putative
Tb927.6.4860	11.5738	43.5	16	16	S-adenosylmethionine synthetase, putative (METK1)
Tb927.10.2290	11.511	46.8	8	8	chaperone protein DNAj, putative
Tb927.9.5040	11.4109	103.6	10	10	cAMP-specific phosphodiesterase (PDEB1)
Tb927.3.2960	11.4082	35.8	5	5	inosine-adenosine-guanosine-nucleosidehydrolase,IAG-nucleoside hydrolase (IAGNH)
Tb927.7.3590	11.3135	16.8	3	3	hypothetical protein, conserved
Tb11.v5.0668	11.2022	55.6	9	9	protein disulfide isomerase
Tb927.11.550	11.1992	31.3	11	11	hypothetical protein SCD6.10
Tb927.5.1710	11.1884	21.2	6	6	ribonucleoprotein p18, mitochondrial precursor, putative
Tb927.11.4480	11.1782	66.9	11	11	radial spoke protein RSP4/6, putative
Tb927.10.8320	11.1426	13.8	1	1	cytochrome oxidase subunit IX (COXIX)
Tb927.5.1520	11.113	52.5	9	9	heat shock protein HslVU, ATPase subunit HslU, putative
Tb927.11.1840	11.0922	45.6	11	11	hypothetical protein, conserved
Tb927.9.3760	11.0866	38.3	9	8	poly(A) export protein, putative (TbGLE2)
Tb927.11.1430	11.0834	86.8	23	23	hypothetical protein, conserved
Tb927.10.14500	11.0357	37	12	12	hypothetical protein, conserved
Tb927.11.13140	10.9665	13.7	5	5	cytochrome oxidase subunit X (COXX)
Tb927.5.4500	10.9589	21.8	5	5	ras-like small GTPase, putative (TbSAR1)
Tb927.4.720	10.9268	12.3	2	2	hypothetical protein, conserved
Tb927.1.580	10.8116	54.5	1	1	phosphate-repressible phosphate permease, putative
Tb927.3.3690	10.8005	61	7	7	flagellar radial spoke protein-like, putative
Tb927.11.6870	10.6958	29.2	12	12	14-3-3 protein
Tb927.11.14100	10.6704	54.7	1	1	DRBD4 (DRBD4)
Tb927.11.3660	10.6453	13.3	2	2	Dynein light chain Tctex-type, putative
Tb927.3.2100	10.5887	34	8	8	hypothetical protein, conserved
Tb927.1.2670	10.5428	56.1	14	14	flagellar protein PF16,axoneme central apparatus protein
Tb927.10.1060	10.4954	58.3	18	18	T-complex protein 1, delta subunit, putative (TCP-1-delta)
Tb927.10.13800	10.4742	34.4	8	8	hypothetical protein, conserved
Tb927.10.6730	10.3723	53.5	7	7	hypothetical protein, conserved
Tb927.8.7530	10.3316	39.8	5	3	3,2-trans-enoyl-CoA isomerase, mitochondrial precursor, putative
Tb927.10.13110	10.2404	12.8	3	3	Dynein light chain roadblock-type protein, putative
Tb927.7.2710	10.2301	31.9	7	7	NADH-cytochrome b5 reductase, putative
Tb927.9.1810	10.0981	15.1	4	4	60S ribosomal protein L35, putative
Tb927.10.3210	10.0919	62	19	19	delta-1-pyrroline-5-carboxylate dehydrogenase, putative
Tb927.9.11540	10.0731	50.8	6	6	hypothetical protein, conserved
Tb927.4.4910	10.0248	45.3	5	3	3,2-trans-enoyl-CoA isomerase, mitochondrial precursor, putative
Tb927.3.5340	9.97196	42	8	8	Hsc70-interacting protein (Hip), putative
Tb927.10.8190	9.97176	58	16	16	T-complex protein 1, theta subunit, putative,CCT-theta, putative (TCP-1-theta)
Tb927.9.13990	9.96984	34.6	8	8	RNA-binding protein, putative (DRBD2)
Tb927.5.1000	9.96478	16.8	2	2	ubiquitin-conjugating enzyme E2, putative,ubiquitin carrier protein, putative,ubiquitin-protein ligase, putative
Tb927.7.4520	9.96242	22.3	4	4	hypothetical protein, conserved
Tb927.11.9860	9.95604	11.9	7	7	hypothetical protein, conserved
Tb927.7.4060	9.95428	12.9	7	2	calpain-like cysteine peptidase, putative,cysteine peptidase, Clan CA, family C2, putative
Tb927.3.2230	9.91446	31.4	7	7	succinyl-CoA synthetase alpha subunit, putative
Tb927.9.9810	9.88554	16.9	2	2	hypothetical protein, conserved
Tb927.8.810	9.8202	37.5	9	9	radial spoke protein RSP9, putative
Tb927.4.4700	9.76736	30.8	13	13	hypothetical protein, conserved
Tb927.11.16730	9.75412	50.4	10	10	dihydrolipoyl dehydrogenase (GCVL-2)
Tb927.7.6910	9.72403	92.2	15	15	hypothetical protein, conserved
Tb927.7.230	9.65668	11.2	2	2	40S ribosomal protein S33, putative
Tb11.v5.0761	9.57028	25.3	8	1	proteasome activator protein pa26, putative
Tb927.3.4650	9.55388	24.6	2	2	C-8 sterol isomerase, putative
Tb927.6.4670	9.52474	40.7	11	11	MORN repeat-containing protein,CMRP,flagellar component (TbMORN1)
Tb927.10.14010	9.50374	50.6	10	10	tubulin cofactor C domain-containing protein RP2 (rp2)
Tb927.5.2560	9.32171	8.7	1	1	hypothetical protein, conserved
Tb927.5.930	9.24382	123.6	21	21	NADH-dependent fumarate reductase (FRDg)
Tb927.10.520	9.22562	46.8	9	9	hypothetical protein, conserved
Tb927.10.12960	9.17224	24.5	4	4	Ras-related protein Rab5A (RAB5A)
Tb927.8.890	9.13091	22.7	6	5	Ras-related protein Rab1A (Rab1A)
Tb927.11.9530	9.06549	30.3	10	10	14-3-3-I protein
Tb927.9.8130	9.04957	20.1	2	2	nascent polypeptide associated complex subunit, putative
Tb927.9.5690	8.9618	11.1	3	3	60S acidic ribosomal protein, putative
Tb927.8.4380	8.95029	11.9	1	1	hypothetical protein, conserved
Tb927.10.3640	8.94315	31.5	6	6	hypothetical protein, conserved
Tb927.10.4980	8.88929	32.2	2	2	ubiquitin-like protein DSK2, putative (DSK2)
Tb927.4.4040	8.88005	30.3	9	9	hypothetical protein, conserved
Tb927.4.1360	8.86276	32.5	6	6	hypothetical protein, conserved
Tb927.6.4500	8.79186	22.7	4	4	hypothetical protein, conserved
Tb927.7.4270	8.77507	25.2	1	1	hypothetical protein, conserved
Tb927.6.590	8.6972	12.3	3	3	hypothetical protein, conserved
Tb927.8.2540	8.67268	46.2	12	12	3-ketoacyl-CoA thiolase, putative,ERG10
Tb927.4.5010	8.67114	45	14	1	calreticulin, putative
Tb927.10.6640	8.65232	28.2	5	5	COP-coated vesicle membrane protein erv25 precursor, putative,ER--golgi transport protein erv25 precursor, putative
Tb927.4.4310	8.63733	64.2	2	2	Nucleoporin (TbNup64)
Tb927.11.8970	8.62856	16.9	4	4	ribose 5-phosphate isomerase, putative
Tb927.1.2100	8.62253	126.1	9	9	cysteine peptidase, Clan CA, family C2, putative,calpain-like cysteine peptidase, putative
Tb927.4.2740	8.6203	16.3	2	2	hypothetical protein, conserved
Tb927.11.2650	8.61352	84.1	11	11	heat shock protein 84, putative
Tb927.9.9290	8.61206	63	11	11	Polyadenylate-binding protein 1 (Poly(A)-binding protein 1) (PABP 1) (PABP1)
Tb927.4.4730	8.48742	51.5	8	8	amino acid transporter, putative (AATP11)
Tb927.9.9660	8.46382	38.3	8	8	hypothetical protein, conserved
Tb927.5.1880	8.46064	17.8	2	2	ecotin family (I11), putative,inhibitor of serine peptidase (ISP), putative (ISP2)
Tb927.11.9440	8.45455	61.7	3	3	hypothetical protein, conserved
Tb927.2.3610	8.41025	16.1	4	4	hypothetical protein, conserved
Tb927.11.600	8.3948	12.1	3	3	hypothetical protein, conserved
Tb927.5.1090	8.39177	90.9	16	16	threonyl-tRNA synthetase, putative
Tb927.7.2780	8.37365	12.7	2	1	hypothetical protein, conserved
Tb927.11.7780	8.37362	46.2	7	7	hypothetical protein, conserved
Tb927.4.4620	8.29934	18.7	2	2	cytochrome oxidase subunit VIII (COXVIII)
Tb927.10.2240	8.27921	66.3	16	16	hypothetical protein, conserved
Tb11.v5.0597	8.25988	72.2	1	1	hypothetical protein, conserved
Tb927.3.5350	8.23996	11.6	3	3	hypothetical protein, conserved
Tb927.11.15100	8.20966	118.4	12	12	Tb5.20
Tb927.9.10530	8.18373	118.6	1	1	hypothetical protein, conserved
Tb927.10.3660	8.04908	44.8	4	4	aspartate aminotransferase
Tb927.10.6070	8.03305	14.6	4	3	universal minicircle sequence binding protein (UMSBP), putative,predicted zinc finger protein
Tb927.10.12410	8.03239	24.6	5	5	hypothetical protein, conserved
Tb927.3.2880	7.95633	12.6	3	3	hypothetical protein, conserved
Tb927.5.1820	7.94594	10.1	1	1	60S acidic ribosomal protein, putative
Tb927.11.13290	7.90614	16.3	1	1	mitochondrial import inner membrane translocase subunit tim17 (Tim17)
Tb927.11.14250	7.8728	59.3	9	9	T-complex protein 1, epsilon subunit, putative (TCP-1-epsilon)
Tb927.11.15130	7.86735	35.3	5	5	chaperone protein DNAj, putative,heat shock protein-like protein, putative
Tb927.11.19350	7.82168	61.5	1	1	variant surface glycoprotein (VSG, pseudogene), putative
Tb927.11.3570	7.82148	98	12	12	aminopeptidase, putative,metallo-peptidase, Clan MA(E) Family M1
Tb927.9.12330	7.81856	17.8	1	1	hypothetical protein, conserved
Tb927.11.15820	7.81146	36	1	1	superoxide dismutase, putative
Tb927.10.3520	7.80771	44.8	5	4	protease regulatory ATPase subunit 4 (RPT4)
Tb927.9.14480	7.77807	11.1	3	3	dynein-associated protein, putative
Tb927.10.12710	7.7445	90.8	10	10	heat shock protein 110, putative
Tb927.11.720	7.7211	30.2	4	4	hypothetical protein, conserved
Tb927.7.4760	7.69965	58.8	1	1	hypothetical protein, conserved
Tb927.9.4230	7.6398	77.8	11	7	fatty acyl CoA synthetase 4 (ACS4)
Tb927.8.4580	7.57563	58	9	8	hypothetical protein, conserved
Tb927.3.4760	7.57326	73.1	9	9	dynamin, putative,vacuolar sortin protein 1, putative
Tb927.11.11460	7.56753	69	8	8	hypothetical protein, conserved
Tb927.5.1020	7.56711	65.7	1	1	disulfide isomerase, putative
Tb927.9.7830	7.53785	23	7	7	hypothetical protein, conserved
Tb927.11.15910	7.50108	22	3	2	iron superoxide dismutase
Tb927.7.6890	7.46563	28.8	4	4	hypothetical protein, conserved
Tb927.6.850	7.41624	37.4	5	5	ccr4-not transcription complex subunit 2 (NOT2)
Tb927.3.5530	7.37948	279	1	1	Tb-292 membrane associated protein (Tb-292)
Tb927.5.2570	7.34995	79.8	14	14	translation initiation factor, putative (EIF3B)
Tb927.10.230	7.34314	27.2	5	5	proteasome subunit alpha type-5, putative,20S proteasome subunit alpha 5, putative
Tb927.5.510	7.33106	14.1	1	1	hypothetical protein, conserved
Tb927.11.5440	7.32534	61.5	13	13	malic enzyme
Tb927.2.4710	7.30821	50	9	9	RNA-binding protein, putative (TRRM1)
Tb927.7.2700	7.28892	31.8	5	5	NADH-cytochrome b5 reductase, putative (B5R)
Tb927.11.6440	7.28692	48.8	10	10	hypothetical protein, conserved
Tb927.7.6850	7.2864	84.5	19	18	trans-sialidase (TS)
Tb927.2.2440	7.26028	57.3	4	4	proteasome regulatory non-ATPase subunit 6 (RPN6)
Tb11.1390	7.24619	62	8	8	hypothetical protein, conserved
Tb927.8.4050	7.20751	83	3	3	hypothetical protein, conserved
Tb927.10.6050	7.19035	190.5	24	24	clathrin heavy chain (CHC)
Tb927.10.2320	7.1847	41.2	4	4	hypothetical protein, conserved
Tb927.3.3450	7.17735	19.9	5	5	ADP-ribosylation factor-like protein 3, putative (arl3)
Tb927.11.16510	7.17257	16.3	2	2	hypothetical protein, conserved
Tb927.5.1810	7.13123	72.7	8	8	lysosomal/endosomal membrane protein p67 (p67)
Tb927.6.1470	7.10425	27.5	5	5	hypothetical protein, conserved
Tb927.8.2030	7.09293	48.2	12	12	hypothetical protein, conserved
Tb927.8.6580	7.04593	66.8	14	14	succinate dehydrogenase flavoprotein, putative
Tb927.11.2340	7.01344	58.6	9	9	hypothetical protein, conserved
Tb927.8.3750	7.00473	54.3	8	8	Nucleolar protein 56, putative (NOP56)
Tb927.8.4010	6.99022	59.4	5	5	flagellum-adhesion glycoprotein (fla1)
Tb927.4.1930	6.97543	31.3	5	5	RNA-binding protein, putative (EIF3D)
Tb927.11.12040	6.90916	12.3	3	3	hypothetical protein, conserved
Tb927.9.11310	6.87338	27.4	1	1	unspecified product
Tb927.10.15360	6.86375	191.9	1	1	hypothetical protein, conserved
Tb927.10.10610	6.83487	25.4	4	4	protein tyrosine phosphatase, putative
Tb927.4.3320	6.78585	27	2	2	uracil phosphoribosyltransferase, putative
Tb927.2.4700	6.77666	17.1	3	3	hypothetical protein, conserved
Tb927.11.1710	6.77576	23.2	6	6	mitochondrial RNA binding protein 1,gBP21, MRP1 (GBP21)
Tb927.11.1020	6.7739	35.3	6	6	ribokinase, putative
Tb927.8.5640	6.72953	37.1	5	5	hypothetical protein, conserved
Tb927.11.6040	6.71985	70.8	3	3	hypothetical protein, conserved
Tb927.2.4520	6.6961	143.8	1	1	hypothetical protein, conserved
Tb11.v5.0196	6.67161	29.3	4	4	hypothetical protein, conserved
Tb927.3.2890	6.66731	37	4	4	radial spoke protein RSP10, putative
Tb927.2.5660	6.66307	29.3	6	6	adenylate kinase, putative (ADKA)
Tb927.10.1570	6.65173	12.4	1	1	ATPase subunit 9, putative
Tb927.3.3460	6.64955	53.2	13	13	hypothetical protein, conserved
Tb927.7.4910	6.62331	40.5	7	7	hypothetical protein, conserved
Tb927.4.360	6.61273	33.5	3	3	1,2-Dihydroxy-3-keto-5-methylthiopentene dioxygenase, putative
Tb927.11.13180	6.60195	61.2	6	6	hypothetical protein conserved
Tb927.11.7470	6.59982	26.2	2	2	hypothetical protein, conserved
Tb927.9.12730	6.52112	48.6	8	8	chaperone protein DNAj, putative
Tb927.9.6310	6.5135	72.2	8	8	ABC transporter, putative
Tb927.4.2060	6.50205	66.8	3	3	hypothetical protein, conserved
Tb927.7.1920	6.48872	59.2	10	10	paraflagellar rod component, putative (PFC5)
Tb927.11.6460	6.47913	107.3	9	9	hypothetical protein, conserved
Tb927.11.9700	6.47479	11.4	1	1	nascent polypeptide associated complex alpha subunit, putative
Tb927.9.5150	6.46642	13.6	3	3	ribosomal protein S6, putative,NHP2/RS6-like protein (NHP2)
Tb927.7.1130	6.43378	18.9	1	1	trypanothione/tryparedoxin dependent peroxidase 2,glutathione peroxidase-like 2 (TDPX2)
Tb927.3.5310	6.4322	242.6	3	2	paraflagellar rod protein,I2 antigen
Tb927.9.1520	6.36072	9.8	1	1	hypothetical protein, conserved
Tb927.11.4130	6.35506	67.2	9	9	ubiquitin-like protein, putative
Tb927.7.3740	6.34873	93.2	19	19	hypothetical protein, conserved
Tb927.10.7930	6.34437	60.6	9	9	2,3-bisphosphoglycerate-independent phosphoglycerate mutase (PGAM)
Tb927.5.3090	6.31643	11.6	3	3	hypothetical protein, conserved
Tb927.10.1510	6.30928	259	24	24	NOT1 (NOT1)
Tb927.10.8930	6.28617	80	6	6	paraflagellar rod component, putative (PFC18)
Tb927.11.4880	6.27591	30.2	3	3	hypothetical protein, conserved
Tb927.10.8020	6.27484	77.6	5	5	prolyl oligopeptidase, putative,serine peptidase clan SC, family S9A, putative (POP)
Tb927.7.5840	6.23458	26.1	1	1	hypothetical protein, conserved
Tb927.9.5960	6.22567	21.3	5	5	succinate dehydrogenase, putative
Tb927.11.2930	6.20656	13.5	2	2	hypothetical protein, conserved
Tb927.10.12260	6.20327	51.5	7	7	cytosolic nonspecific dipeptidase, putative,peptidase (M20/M25/M40 family), putative
Tb927.11.870	6.12462	28.8	1	1	hypothetical protein, conserved
Tb927.5.330	6.09632	133.9	14	14	receptor-type adenylate cyclase GRESAG 4, putative,adenylyl cyclase, putative,ATP pyrophosphate-lyase, putative
Tb927.10.12240	6.08782	36.1	5	5	3-ketoacyl-CoA reductase, putative
Tb927.9.10350	6.07568	23.5	4	4	hypothetical protein, conserved
Tb927.10.2770	6.07315	42.9	8	8	eukaryotic translation initiation factor 5, putative
Tb927.11.15230	6.05888	25.5	5	5	cytosolic coat protein, putative
Tb927.11.2540	6.04194	33.8	8	8	hypothetical protein, conserved
Tb927.9.2450	6.02228	44.1	1	1	electon transport protein SCO1/SCO2, putative
Tb927.6.2720	6.00521	41.6	2	2	calcium-binding protein, putative
Tb927.5.3810	5.99958	49.9	2	2	orotidine-5-phosphate decarboxylase/orotate phosphoribosyltransferase, putative,OMPDCase-OPRTase, putative
Tb927.4.2000	5.99713	52.6	7	7	ruvB-like DNA helicase, putative,ATP-dependent DNA helicase, putative
Tb927.7.1780	5.99447	26	5	5	Adenine phosphoribosyltransferase, putative
Tb927.6.3940	5.99405	39.2	1	1	hypothetical protein, conserved
Tb927.8.7350	5.99007	81.2	4	3	trans-sialidase, putative,neuraminidase, putative
Tb927.3.4960	5.95746	182.4	1	1	kinesin, putative
Tb927.7.2400	5.94738	45.8	8	8	tyrosyl-tRNA synthetase, putative
Tb927.5.3970	5.88646	29.9	2	2	adenylate kinase, putative (ADKE)
Tb927.10.3040	5.87995	15.5	6	6	hypothetical protein, conserved
Tb927.3.3900	5.87191	67.4	8	8	carnitine O-palmitoyltransferase II, putative (CPT II)
Tb927.11.11630	5.84405	28.5	1	1	hypothetical protein, conserved
Tb927.4.1020	5.83482	54.1	1	1	serine-palmitoyl-CoA transferase, putative
Tb927.8.4640	5.82028	46.8	7	7	flagellar protofilament ribbon protein, putative
Tb927.5.4480	5.81838	68.3	14	14	paraflagellar rod component par4, putative
Tb927.8.750	5.79901	39.7	4	4	nucleolar RNA-binding protein, putative
Tb927.11.14090	5.7984	51.6	7	7	hypothetical protein, conserved
Tb927.4.1680	5.78488	51.6	2	2	ZFP family member, putative (ZC3H10)
Tb927.10.6910	5.7738	40.1	5	5	Sterol methyltransferase, putative
Tb927.10.390	5.76788	16.3	1	1	hypothetical protein, conserved
Tb927.3.4260	5.75381	41.3	2	2	hypothetical protein, conserved
Tb927.8.2260	5.74658	21.8	1	1	hypothetical protein, conserved
Tb927.10.14790	5.74224	42.7	9	9	metallo-peptidase, Clan MG, Family M24,aminopeptidase, putative
Tb927.8.2290	5.74182	23.4	6	6	hypothetical protein, conserved
Tb927.6.5070	5.73688	51.8	7	7	hypothetical protein, conserved
Tb927.11.6590	5.71367	55.3	2	2	aminopeptidase, putative,metallo-peptidase, Clan MF, Family M17
Tb927.3.4920	5.70849	42.7	1	1	LETM1 and EF-hand domain-containing protein 1, putative
Tb927.11.6210	5.70057	54.3	11	11	sterol 14-alpha-demethylase,cytochrome P450 51A1,lanosterol 14-alpha-demethylase (CYP51)
Tb927.11.10040	5.68218	13.5	2	2	hypothetical protein, conserved
Tb927.6.4370	5.66654	57.9	2	2	eukaryotic translation initiation factor 3 subunit 7-like protein
Tb927.5.520	5.64762	55.9	8	8	stomatin-like protein, putative
Tb927.10.4280	5.62834	24	7	7	hypothetical protein, conserved
Tb927.10.2530	5.61663	24.9	4	4	adenylate kinase, putative
Tb927.11.11590	5.60223	46.6	6	6	eukaryotic translation initiation factor, putative
Tb927.8.2630	5.60048	85.1	17	17	kinesin, putative
Tb927.11.7560	5.59931	67.7	11	11	predicted WD40 repeat protein
Tb927.5.440	5.58744	84.5	9	9	trans-sialidase, putative
Tb927.9.12110	5.58524	52.1	1	1	6-phosphogluconate dehydrogenase, decarboxylating (gnD)
Tb927.6.4130	5.58389	11.7	2	2	hypothetical protein, conserved
Tb927.10.3030	5.56612	33.8	4	4	proteasome regulatory non-ATPase subunit 11,Metallo-peptidase, Clan MP, Family M67,19S proteasome regulatory subunit 11 (RPN11)
Tb927.10.1070	5.54548	34.3	2	2	cdc2-related kinase 1, putative,cell division protein kinase 2 homolog 1 (CRK1)
Tb927.6.2320	5.51331	20.1	1	1	hypothetical protein, conserved
Tb927.9.2590	5.51272	121.3	8	8	hypothetical protein, conserved
Tb927.6.4990	5.49953	20.1	4	4	ATP synthase, epsilon chain, putative
Tb927.7.2070	5.48531	36.4	9	9	heat shock protein DNAJ, putative
Tb927.7.1110	5.48062	39.6	6	6	asparagine synthetase a, putative
Tb927.7.4570	5.4742	39.4	6	6	inosine-guanine nucleoside hydrolase (IG-NH)
Tb927.4.1270	5.47102	49.9	6	6	ruvB-like DNA helicase, putative
Tb927.11.10760	5.45029	69.8	7	7	kinesin-like protein, putative
Tb927.9.9860	5.43826	79.8	1	1	hypothetical protein, conserved
Tb927.10.1660	5.41205	33.2	6	6	hypothetical protein, conserved
Tb927.10.10830	5.41087	32.4	1	1	RGG-containing protein 2,MRB1-associated protein,RGGm (RGG2)
Tb927.7.2790	5.40601	79.3	3	2	hypothetical protein, conserved
Tb927.4.5340	5.39732	94.6	2	2	hypothetical protein, conserved
Tb927.9.9060	5.39692	21	2	2	Lsm12 protein, putative
Tb927.5.1470	5.38868	32.7	3	3	NADH-cytochrome b5 reductase, putative (B5R)
Tb927.3.3330	5.38745	15.8	3	3	heat shock protein 20, putative
Tb927.11.5290	5.37584	29.9	2	2	mitochondrial carrier protein (MCP9)
Tb927.3.1690	5.29556	17.1	5	5	hypothetical protein, conserved
Tb927.4.1670	5.27408	17.4	1	1	hypothetical protein, conserved
Tb927.6.4080	5.27109	24.7	1	1	hypothetical protein, conserved
Tb927.6.4000	5.26927	45.9	7	7	small glutamine-rich tetratricopeptide repeat protein, putative,small glutamine-rich tetratricopeptide repeat protein, putative (SGT)
Tb927.7.2190	5.25835	29.2	3	3	hypothetical protein, conserved
Tb927.9.13380	5.25172	48.1	4	4	phosphoinositide-binding protein, putative
Tb927.5.1260	5.23953	62.5	1	1	hypothetical protein, conserved
Tb927.5.4440	5.22933	10.5	1	1	dynein light chain, putative
Tb927.10.280	5.2269	19.1	4	4	cytochrome oxidase subunit VI (COXVI)
Tb927.5.1630	5.21077	17.7	3	3	hypothetical protein, conserved
Tb927.11.11950	5.20093	43.5	1	1	cytochrome oxidase assembly protein, putative
Tb927.10.2350	5.1996	27.3	7	7	pyruvate dehydrogenase complex E3 binding protein, putative
Tb927.6.4530	5.14749	16.8	2	2	RNA-binding protein, putative (RBP17)
Tb927.10.4690	5.14131	13	4	4	dynein light chain, putative
Tb927.8.1510	5.14104	62.4	5	5	ATP-dependent DEAD/H RNA helicase, putative (DBP2.1)
Tb927.10.290	5.14075	25.3	4	4	proteasome alpha 2 subunit, putative
Tb927.10.7060	5.12759	96.5	10	10	nucleoporin interacting component (NUP93), putative
Tb927.5.1930	5.12565	24.2	2	2	hypothetical protein, conserved
Tb927.10.7090	5.12486	37.6	1	1	alternative oxidase (AOX)
Tb927.11.4460	5.11574	14	2	2	ALBA-Domain Protein (ALBA1)
Tb927.9.7110	5.10522	32.6	2	2	hypothetical protein, conserved
Tb927.7.4420	5.10053	32.1	6	6	proteasome alpha 3 subunit, putative
Tb927.11.3750	5.08195	34.1	1	1	NADH-cytochrome b5 reductase, putative (B5R)
Tb927.10.11220	5.07407	46	3	3	procyclic form surface phosphoprotein (PSSA-2)
Tb927.8.4280	5.05072	13.9	2	2	nuclear transport factor 2, putative
Tb927.11.15420	5.04818	23	8	8	hypothetical protein, conserved
Tb927.10.830	5.03945	29.7	6	5	adenylate kinase, putative
Tb927.11.320	5.02516	10.4	1	1	dynein light chain 1, putative
Tb927.10.13720	5.01943	40.7	5	5	RNA-binding protein 29, putative (RBP29)
Tb927.2.6050	5.01228	94	1	1	beta prime COP protein
Tb927.1.1060	5.00285	33	1	1	Cell cycle checkpoint protein RAD1-like, putative
Tb927.2.2970	5.00057	33.9	5	5	mitochondrial carrier protein (MCP13)
Tb927.6.3630	4.98913	59.5	7	7	sphingosine 1-phosphate lyase, putative,sphingosine phosphate lyase-like protein, putative (SPL)
Tb927.11.270	4.96537	33.9	1	1	mitochondrial carrier protein (MCP10)
Tb927.11.12850	4.96241	80.5	1	1	oligopeptidase b,serine peptidase, clan SC, family S9A-like protein (OPB)
Tb927.11.8060	4.95143	63.6	1	1	hypothetical protein, conserved
Tb927.9.13350	4.94433	38.6	2	2	hypothetical protein, conserved
Tb11.v5.0655	4.93251	48.9	4	2	hypothetical protein, conserved
Tb927.11.7480	4.93082	26.3	1	1	vacuolar type h+ ATPase subunit, putative
Tb927.11.3490	4.91994	87.7	4	4	hypothetical protein, conserved
Tb927.8.5600	4.91015	36.6	2	2	transaldolase, putative
Tb927.6.2600	4.90883	16.1	1	1	hypothetical protein, conserved
Tb927.1.3070	4.90129	45	3	3	hypothetical protein, conserved
Tb927.9.10560	4.87536	19	1	1	hypothetical protein, conserved
Tb927.11.530	4.86812	22.3	2	2	RNA-binding protein, putative (RBP3)
Tb927.9.7770	4.86701	32.9	3	3	spermidine synthase,SPDSYN (SpSyn)
Tb927.8.1570	4.86004	28.8	2	2	hypothetical protein, conserved
Tb927.7.3410	4.84722	16.5	3	3	centrin, putative
Tb927.9.5730	4.84301	47.6	7	7	nucleosome assembly protein-like protein
Tb927.11.4920	4.83896	30.7	4	4	hypothetical protein, conserved
Tb927.11.13650	4.82668	12.9	2	2	cytochrome b5, putative (CYB5)
Tb927.7.7040	4.8135	33.4	4	4	methylthioadenosine phosphorylase, putative (MTAP)
Tb927.5.1460	4.80122	36.7	3	3	hypothetical protein, conserved
Tb927.10.9440	4.80026	54.3	4	4	NADH dehydrogenase (54 NDH2)
Tb927.7.4970	4.77896	42.4	6	6	glutamine synthetase, putative (GS)
Tb927.9.10890	4.74613	30.8	3	3	hypothetical protein, conserved
Tb927.9.14200	4.74047	44.5	2	2	hypothetical protein, conserved
Tb927.11.5600	4.72626	13.6	3	3	hypothetical protein, conserved
Tb927.4.4690	4.72139	31.3	6	6	hypothetical protein, conserved
Tb927.11.13230	4.68677	23.9	3	3	hypothetical protein, conserved
Tb927.9.9820	4.65276	38.8	5	5	glyceraldehyde-3-phosphate dehydrogenase, putative
Tb927.8.5250	4.63895	57.3	3	3	coatomer delta subunit, putative,delta-COP, putative,delta-coat protein, putative
Tb927.9.7080	4.62398	13.9	2	2	hypothetical protein, conserved
Tb927.3.4910	4.60739	38.6	1	1	signal peptide peptidase, putative,aspartic peptidase, clan AD, family A22B, putative
Tb927.10.6060	4.6056	21.8	3	2	universal minicircle sequence binding protein (UMSBP), putative,DNA-binding protein HEXBP, putative,zinc finger protein
Tb927.11.3030	4.5914	39.4	1	1	phosphoribosylpyrophosphate synthetase, putative (PRS)
Tb927.10.7630	4.56927	103.8	6	6	transportin2- like protein
Tb927.11.8140	4.564	25.9	1	1	ER lumen retaining receptor protein, putative
Tb927.1.3950	4.55414	55.7	1	1	alanine aminotransferase (ALAT)
Tb927.7.7470	4.52423	132.8	6	6	receptor-type adenylate cyclase GRESAG 4, putative
Tb927.3.3270	4.52319	53.5	8	8	ATP-dependent phosphofructokinase (PFK)
Tb927.5.1730	4.50878	19.3	1	1	ecotin family (I11), putative,inhibitor of serine peptidase (ISP), putative (ISP)
Tb11.v5.0162	4.50441	28.7	2	2	proteasome beta 6 subunit
Tb927.5.2320	4.48905	82.1	1	1	hypothetical protein, conserved
Tb927.7.3940	4.48016	36.3	4	4	mitochondrial carrier protein,ADP/ATP mitochondrial translocase, putative,adenine nucleotide mitochondrial translocator, putative (MCP16)
Tb927.10.4640	4.47678	55.6	1	1	eukaryotic translation initiation factor 3 subunit L, putative (EIF3L)
Tb927.3.3950	4.47368	62.2	6	6	hypothetical protein, conserved
Tb927.4.3060	4.47287	17.7	3	3	hypothetical protein, conserved
Tb927.11.6360	4.47073	22.7	2	2	60S ribosomal protein L24, putative
Tb927.11.1990	4.46794	78.4	1	1	arginyl-tRNA synthetase, putative
Tb927.11.9610	4.45548	37.7	2	2	eukaryotic translation initiation factor 3 subunit 2, putative (eIF-3 beta)
Tb927.5.3820	4.44687	35.9	3	3	aspartate carbamoyltransferase, putative
Tb927.10.15440	4.44635	32.7	1	1	hypothetical protein, conserved
Tb927.3.930	4.44378	531.1	8	7	dynein heavy chain, putative
Tb927.1.1580	4.44287	33.6	2	2	cytochrome c oxidase assembly factor, putative,electron transport protein SCO1/2, putative
Tb927.4.1540	4.442	55.2	4	4	hypothetical protein, conserved
Tb927.5.4390	4.44091	15.1	2	2	hypothetical protein, conserved
Tb927.10.8730	4.43105	50.8	2	2	hypothetical protein, conserved
Tb927.11.7240	4.42514	58.6	2	2	dynein regulatory complex subunit (CMF70)
Tb927.1.1240	4.40071	65.2	1	1	cytidine triphosphate synthase, putative
Tb927.11.10140	4.38752	30.3	1	1	hypothetical protein, conserved
Tb927.5.4150	4.37564	42.6	1	1	hypothetical protein, conserved
Tb927.11.16830	4.37552	24.5	3	3	Rab-like 5, small G protein (RABL5)
Tb927.1.3200	4.36623	24.5	1	1	Suppressor of G2 allele of SKP1, putative
Tb927.1.750	4.3571	132.6	1	1	Metal-binding domain-containing protein
Tb927.6.4070	4.35296	29.3	3	2	hypothetical protein, conserved
Tb927.10.1400	4.35087	23.3	1	1	hypoxanthine-guanine phosphoribosyltransferase (HGPRT)
Tb927.9.13340	4.33202	35.9	3	3	hypothetical protein, conserved
Tb927.8.7040	4.31902	21.4	2	2	hypothetical protein, conserved
Tb927.11.6470	4.31624	15.7	2	2	hypothetical protein, conserved
Tb927.11.11210	4.30019	41.9	8	8	paraflagellar rod component, putative (PFC17)
Tb927.10.5770	4.28197	85.8	3	3	valosin-containing protein homolog,Transitional endoplasmic reticulum ATPase, putative (VCP)
Tb927.9.7800	4.28182	29.1	2	2	hypothetical protein, conserved
Tb927.10.200	4.27505	19.4	1	1	vacuolar ATP synthase, putative
Tb927.9.9940	4.26458	35.3	7	7	PACRGB
Tb927.10.1500	4.26202	86.9	3	3	methionyl-tRNA synthetase, putative (MetRS)
Tb927.11.3650	4.24994	66.6	3	3	adenylosuccinate synthetase, putative
Tb927.9.2320	4.24147	41.5	2	2	hypothetical protein, conserved
Tb927.9.10100	4.23524	160.6	7	7	hypothetical protein, conserved
Tb927.4.4670	4.23235	54.1	1	1	hypothetical protein, conserved
Tb927.10.3380	4.22559	11.5	3	3	60S acidic ribosomal protein P2, putative
Tb927.11.6230	4.22268	53.6	3	3	pretranslocation protein, alpha subunit, putative,SEC61-like (pretranslocation process) protein, putative
Tb927.8.6390	4.21721	30.1	4	4	lysophospholipase, putative,alpha/beta hydrolase, putative (TbLysoPLA)
Tb927.11.4540	4.21661	48.5	1	1	nucleoporin 48 (TbNup48)
Tb927.11.13250	4.21206	52.2	1	1	eukaryotic translation initiation factor 2 gamma, putative (eIF-2-gamma)
Tb927.7.3500	4.17949	35.4	4	4	glutathione-S-transferase/glutaredoxin, putative
Tb927.6.3650	4.17842	20.1	4	4	ADP-ribosylation factor, putative
Tb927.11.5680	4.16876	23.9	3	3	dynein light chain, putative
Tb927.11.13520	4.1502	105.3	1	1	hypothetical protein, conserved
Tb927.10.3200	4.13701	29.1	2	2	U2 splicing auxiliary factor, putative (U2AF35)
Tb927.4.590	4.12743	88	6	6	hypothetical protein, conserved
Tb927.10.7210	4.12713	26.2	1	1	hypothetical protein, conserved
Tb927.10.2810	4.11431	38.6	1	1	hypothetical protein, conserved
Tb927.2.4370	4.11233	71.6	2	1	trypanothione synthetase (TRYS)
Tb927.3.5430	4.10258	31.2	3	3	hypothetical protein, conserved
Tb11.v5.0366	4.07585	120.5	1	1	hypothetical protein, conserved
Tb927.3.2900	4.06556	46.8	4	4	eukaryotic initiation factor 2a, putative
Tb927.4.410	4.04983	35.3	3	3	CAF 40 (CAF40)
Tb927.10.6840	4.03762	34.2	1	1	hypothetical protein, conserved
Tb927.4.450	4.02139	132.8	1	1	coatomer alpha subunit, putative (TbCoatomerAlpha)
Tb927.5.1510	4.01411	35.4	1	1	hypothetical protein, conserved
Tb927.10.6350	4.0088	53.9	2	2	trypanin (trypanin)
Tb927.9.4500	3.99892	91.1	1	1	heat shock protein, putative,HSP70-like protein
Tb927.11.4910	3.998	43.6	2	2	predicted ankyrin repeat family protein
Tb927.1.1420	3.9883	70.9	3	3	conserved protein, unknown function
Tb927.3.1680	3.98027	35.2	2	2	hypothetical protein, conserved
Tb927.3.2310	3.97185	33.8	5	5	PACRGA,flagellar component
Tb927.10.7230	3.96918	284.5	11	10	hypothetical protein, conserved
Tb927.7.3920	3.96575	36.1	2	2	hypothetical protein, conserved
Tb927.7.3900	3.95981	19.8	2	2	vacuolar transporter chaperone, putative
Tb927.8.2460	3.95922	30.9	2	2	hypothetical protein, conserved
Tb927.6.4320	3.9505	44.4	2	2	hypothetical protein, conserved
Tb927.6.2490	3.94964	28	3	3	hypothetical protein, conserved
Tb927.5.2250	3.94595	48.8	4	4	hypothetical protein, conserved
Tb927.6.3840	3.91774	21.1	4	4	reticulon domain protein
Tb927.9.9230	3.91665	19.9	1	1	hypothetical protein, conserved
Tb927.11.15020	3.91155	23.3	3	2	iron superoxide dismutase (TbSODB)
Tb927.11.15000	3.90983	17	1	1	survival of motor neuron (SMN)-like protein (TbSMN)
Tb927.2.3080	3.90899	47	2	2	fatty acid desaturase, putative,oleate desaturase, putative
Tb927.8.1440	3.90644	17.8	3	3	maoC-like dehydratase, putative
Tb927.7.2670	3.90577	49.7	1	1	zinc finger protein family member, putative (ZC3H21)
Tb927.9.10520	3.9007	29.6	1	1	hypothetical protein, conserved
Tb927.7.3560	3.89765	199.1	1	1	hypothetical protein, conserved
Tb927.6.1010	3.89666	48.4	1	1	cysteine peptidase, Clan CA, family C1, Cathepsin L-like (CP)
Tb927.10.15240	3.89636	131	1	1	hypothetical protein, conserved
Tb927.9.11230	3.89485	15.8	1	1	calmodulin-like protein, putative,EF hand containing protein
Tb927.4.1330	3.88041	79.2	1	1	DNA topoisomerase IB, large subunit
Tb927.11.7020	3.87827	27.8	3	3	proteasome alpha 7 subunit, putative (PSA4)
Tb927.9.6870	3.84687	17.6	2	2	RNA-binding protein, putative (RBSR1)
Tb927.11.9220	3.8448	106.4	5	5	proteasome regulatory non-ATP-ase subunit 2 (RPN2)
Tb927.5.800	3.84212	38.4	1	1	casein kinase I, isoform 2 (CK1.2)
Tb927.3.1920	3.84207	66.8	13	13	NOT5 protein (NOT5)
Tb927.3.700	3.83818	9.1	1	1	hypothetical protein, conserved
Tb927.3.3190	3.82756	56.1	1	1	serine/threonine-protein kinase, putative,protein kinase, putative
Tb927.5.3220	3.82443	23.7	2	2	signal peptidase type I, putative,serine peptidase, Clan SF, Family S26A
Tb927.11.9940	3.82305	20.6	6	6	hypothetical protein, conserved
Tb927.10.13510	3.8155	62.7	1	1	zinc metallopeptidase, putative
Tb927.5.3800	3.81041	204	5	5	glutamine hydrolysing (not ammonia-dependent) carbomoyl phosphate synthase, putative
Tb927.11.13300	3.80232	16.9	1	1	hypothetical protein, conserved
Tb927.7.4480	3.79914	15.5	2	2	adenosine 5'-monophosphoramidase, putative
Tb927.11.15370	3.79424	117.8	9	9	hypothetical protein, conserved (TbKap123)
Tb927.11.1540	3.76336	44.8	1	1	isovaleryl-coA dehydrogenase, putative
Tb927.3.750	3.76018	37.8	1	1	hypothetical protein, conserved
Tb927.6.1880	3.74563	63	3	3	aspartyl-tRNA synthetase, putative
Tb927.9.7000	3.74239	26.9	1	1	hypothetical protein, conserved
Tb927.10.5220	3.73437	51.1	1	1	hypothetical protein, conserved
Tb927.11.16400	3.72984	36.6	2	2	kinetoplast-associated protein 3, putative (KAP3)
Tb927.2.3800	3.7204	55.4	3	3	guide RNA associated protein, GAP1,MRB1-associated protein
Tb927.3.5180	3.69177	15.1	2	2	cofilin/actin depolymerizing factor, putative,cofilin-like protein
Tb927.10.2380	3.68971	102.4	2	2	hypothetical protein, conserved
Tb927.6.5000	3.68138	44.2	1	1	hypothetical protein, conserved
Tb11.v5.0820	3.67712	37.7	5	5	branched-chain amino acid aminotransferase, putative
Tb927.10.6200	3.67406	12.2	2	2	hypothetical protein, conserved
Tb927.11.10540	3.66977	99.4	7	7	hypothetical protein, conserved
Tb927.4.4210	3.66349	96.2	2	2	ATP-dependent zinc metallopeptidase, putative,metallo-peptidase, Clan MA(E) Family M41
Tb11.v5.0854	3.65931	24.5	1	1	hypothetical protein, conserved
Tb927.10.2580	3.64714	33.2	2	2	hypothetical protein, conserved
Tb927.6.2640	3.63574	58	1	1	importin alpha subunit, putative (TbKap60)
Tb927.10.10390	3.62725	53.1	4	4	trypanothione reductase
Tb927.10.4270	3.61773	20.6	1	1	coatomer subunit zeta, putative
Tb927.8.1370	3.61063	19.8	2	2	hypothetical protein, conserved
Tb927.10.1390	3.60826	26.3	3	3	hypoxanthine-guanine phosphoribosyltransferase, putative
Tb927.7.5340	3.59778	56.8	4	4	hypothetical protein, conserved
Tb927.11.6170	3.58375	131	1	1	protein transport protein SEC31, putative,cytosolic coat protein, putative
Tb927.3.680	3.57389	66.1	2	2	cytochrome P450, putative
Tb927.11.14780	3.57108	46.5	1	1	phosphomannose isomerase, putative
Tb927.10.8290	3.56937	84.3	2	2	eukaryotic translation initiation factor 3 subunit 8, putative
Tb927.10.2020	3.56472	51.1	7	7	hexokinase (HK2)
Tb927.5.1300	3.54992	89.6	2	2	vacuolar proton translocating ATPase subunit A, putative
Tb927.9.4200	3.54862	79.5	5	1	fatty acyl CoA synthetase 2 (ACS2)
Tb927.10.13360	3.54041	51.8	4	4	Elongation factor Tu, mitochondrial (EF-Tu)
Tb927.1.220	3.51884	94.5	4	3	retrotransposon hot spot protein 1 (RHS1), putative
Tb927.4.4350	3.51579	23.3	1	1	hypothetical protein, conserved
Tb927.3.1900	3.51529	95.7	1	1	hypothetical protein, conserved
Tb927.10.12330	3.51505	22.4	2	2	zinc finger protein family member, putative (ZC3H34)
Tb927.9.15460	3.48487	113.9	6	6	calcium motive p-type ATPase, putative
Tb927.5.3350	3.48413	26.8	3	3	iron superoxide dismutase, putative
Tb927.11.2130	3.48119	38.1	1	1	proteasome regulatory non-ATP-ase subunit 3 (RPN3)
Tb927.7.4470	3.47625	22.4	1	1	hypothetical protein, conserved
Tb927.11.11770	3.46505	47.9	2	2	eukaryotic translation initiation factor 4e, putative
Tb927.11.1980	3.46222	58.4	7	7	zinc finger protein family member, putative (ZC3H41)
Tb927.10.4430	3.4599	63.8	4	4	pumillo RNA binding protein PUF1 (PUF1)
Tb927.8.1960	3.45084	48.4	2	2	hypothetical protein, conserved
Tb927.10.4130	3.44667	31	1	1	NDUFA5/B13 subunit, putative,NDUFA5/B13 subunit, putative
Tb927.3.2600	3.40968	244.8	3	3	ATP-dependent DEAD/H RNA helicase, putative
Tb927.8.1740	3.38953	62.1	3	3	hypothetical protein, conserved
Tb927.11.9400	3.38764	95.8	5	5	hypothetical protein, conserved
Tb927.11.12210	3.3875	32.4	2	2	hypothetical protein, conserved
Tb927.3.4980	3.38421	61.7	1	1	hypothetical protein, conserved (pseudogene),hypothetical protein, conserved, frameshift
Tb927.9.13580	3.36876	48.9	2	2	hypothetical protein, conserved
Tb927.11.8030	3.36777	46.4	2	2	hypothetical protein, conserved
Tb927.3.5010	3.36696	23.4	4	4	hypothetical protein, conserved
Tb927.11.10240	3.36295	22.7	3	3	hslVU complex proteolytic subunit, putative,hslVU complex proteolytic subunit, threonine peptidase, Clan T(1), family T1B
Tb927.11.6370	3.36084	95.7	4	4	leucine-rich repeat protein (LRRP), putative
Tb927.8.1870	3.3557	67.6	6	6	Golgi/lysosome glycoprotein 1 (tGLP1)
Tb927.8.3790	3.34637	25.1	4	4	paraflagellar rod component, putative (PFC2)
Tb927.7.7460	3.34464	22.3	3	3	hypothetical protein, conserved
Tb927.11.3400	3.34411	34.9	1	1	hypothetical protein, conserved
Tb927.10.12040	3.3378	47.4	1	1	mitogen-activated protein kinase 11, putative
Tb927.11.5390	3.31651	9.8	2	2	hypothetical protein, conserved
Tb927.6.600	3.31245	38.8	1	1	CCR4 associated factor, putative,CAF1 family ribonuclease, putative (CAF1)
Tb927.3.3880	3.30959	15.2	1	1	hypothetical protein, conserved
Tb927.4.920	3.30269	28.1	1	1	hypothetical protein, conserved
Tb927.11.13690.1	3.29776	19.1	2	2	radial spoke protein RSP11, putative
Tb927.7.2360	3.29216	34.6	1	1	N-acetyltransferase, putative
Tb927.11.3740	3.28962	48.9	2	2	proteasome regulatory ATPase subunit 2 (RPT2)
Tb927.10.540	3.27675	49.2	1	1	ATP-dependent DEAD/H RNA helicase, putative,DEAD box RNA helicase, putative
Tb927.11.13080	3.27053	54.1	3	3	hypothetical protein, conserved
Tb927.11.3710	3.26478	61.1	3	3	hypothetical protein, conserved
Tb927.11.15950	3.26455	54.2	3	3	amino acid transporter, putative
Tb927.3.5550	3.26234	20.6	1	1	small GTP-binding protein, putative (TbRX1)
Tb927.10.8830	3.25535	66.6	2	2	hypothetical protein, conserved
Tb927.2.4580	3.23559	22.6	2	2	UNC119 (unc119)
Tb927.3.800	3.22421	30.6	1	1	hypothetical protein, conserved
Tb927.7.2550	3.21927	49.1	6	6	proteasome regulatory ATPase subunit 5 (RPT5)
Tb927.10.13710	3.21886	37.6	1	1	hypothetical protein, conserved
Tb927.1.120	3.21696	98	7	7	retrotransposon hot spot protein 4 (RHS4), putative
Tb927.5.4420	3.21625	68.7	1	1	nucleolar RNA helicase II, putative,nucleolar RNA helicase Gu, putative
Tb927.11.5450	3.21204	63.1	1	1	malic enzyme
Tb927.11.1700	3.20494	61.6	1	1	hypothetical protein, conserved
Tb927.5.3120	3.20437	34.9	5	5	eukaryotic translation initiation factor 2 beta subunit, putative (EIF2B)
Tb927.11.12540	3.19322	115.1	1	1	leucine-rich repeat protein (LRRP), putative
Tb927.6.1430	3.18632	87.8	1	1	hypothetical protein, conserved
Tb927.10.15220	3.18532	22.1	1	1	hypothetical protein, conserved
Tb927.1.2570	3.17654	110	1	1	coatomer beta subunit (beta-coP)
Tb927.9.11220	3.17637	41.5	4	4	hypothetical protein, conserved
Tb927.10.1550	3.17201	54.9	2	2	proteasome regulatory non-ATP-ase subunit 5,19S proteasome regulatory subunit 5 (RPN5)
Tb927.1.990	3.16925	42.2	2	2	Enkuring domain-containig protein
Tb11.v5.0160	3.1665	21.2	4	4	cyclophilin-type peptidyl-prolyl cis-trans isomerase, putative
Tb927.8.5330	3.16437	24.2	2	2	tyrosyl/methionyl-tRNA synthetase, putative
Tb927.9.8190	3.15626	28.8	3	3	hypothetical protein, conserved
Tb927.4.1890	3.15426	26.4	2	2	hypothetical protein, conserved
Tb927.9.9710	3.13597	36.8	1	1	hypothetical protein, conserved
Tb927.7.990	3.13474	86.5	3	3	chaperone protein DNAj, putative
Tb927.4.2260	3.1238	21.1	1	1	centrin, putative (centrin1)
Tb927.9.8990	3.11338	38.8	2	2	hypothetical protein, conserved
Tb927.10.7500	3.11009	31.6	6	6	fibrillarin (NOP1)
Tb927.9.12480	3.10447	17.4	1	1	hypothetical protein, conserved
Tb927.11.4330	3.09253	21	2	2	hypothetical protein, conserved
Tb927.11.7740	3.09211	13.1	3	3	dynein light chain, putative,dynein Tctex2 family, putative
Tb927.7.7070	3.08788	49.4	3	3	hypothetical protein, conserved
Tb927.7.4460	3.06569	91.1	2	2	hypothetical protein, conserved
Tb927.11.2300	3.05974	50.9	3	3	eukaryotic peptide chain release factor subunit 1, putative (ERF1)
Tb927.7.6090	3.05568	88.1	5	5	hypothetical protein, conserved
Tb927.6.2340	3.05179	16.3	1	1	hypothetical protein, conserved
Tb927.9.10370	3.04571	40.7	1	1	TAX-1
Tb927.6.4630	3.01979	39.8	1	1	kinetoplastid-specific phospho-protein phosphatase, putative
Tb927.10.14950	3.00986	46.2	3	3	Zinc finger CCCH domain-containing protein 40,RNA binding protein, putative (ZC3H40)
Tb927.11.12530	3.00874	90.6	4	4	hypothetical protein, conserved
Tb927.7.1310	3.00757	152.4	2	2	hypothetical protein, conserved
Tb927.10.5050	3.00486	8.7	1	1	hypothetical protein, conserved
Tb927.3.3130	3.00057	178	8	8	hypothetical protein, conserved
Tb927.5.1560	2.995	84.3	1	1	ATP-dependent DEAD/H RNA helicase, putative
Tb927.9.9670	2.98018	27.5	2	2	proteasome alpha 1 subunit, putative,20S proteasome subunit alpha-6, (putative) (TbPSA6)
Tb927.10.14630	2.97167	25	1	1	fibrillarin, putative
Tb927.1.860	2.9664	29.5	1	1	transmembrane protein, putative
Tb927.11.14220	2.95797	54.4	2	2	hypothetical protein, conserved
Tb927.10.13600	2.94175	18.5	2	2	hypothetical protein, conserved,hypothetical protein
Tb927.10.14240	2.9382	50.5	3	3	N-myristoyltransferase (NMT)
Tb927.11.3300	2.92104	107.8	1	1	hypothetical protein, conserved
Tb927.10.9830	2.91813	17.2	3	3	hypothetical protein, conserved
Tb927.8.1940	2.91487	70.4	1	1	endosomal integral membrane protein, putative
Tb927.1.4690	2.9027	39.2	2	2	arginine N-methyltransferase (PRMT1)
Tb927.7.1290	2.8954	27	1	1	hypothetical protein, conserved
Tb927.11.10370	2.8885	118.8	1	1	glycosyl hydrolase-like protein
Tb927.8.3090	2.88751	16.3	2	2	hypothetical protein, conserved
Tb927.10.4040	2.88648	38	1	1	3-keto-dihydrosphingosine reductase
Tb927.8.6170	2.88596	72.6	3	3	transketolase, putative (TK)
Tb927.10.6080	2.86799	34.4	3	3	proteasome beta 5 subunit, putative,proteasome beta 5 subunit (PRCE)
Tb927.11.9130	2.86483	52.3	1	1	replication factor A, 51kDa subunit, putative
Tb927.11.3270	2.86286	63.8	2	2	squalene monooxygenase, putative
Tb927.11.8160	2.85829	473.5	2	2	dynein heavy chain, putative
Tb927.7.2570	2.84641	52.5	3	3	guide RNA associated protein, GAP2,mitochondrial RNA binding protein 1
Tb927.6.3050	2.82562	59.7	1	1	aldehyde dehydrogenase family, putative
Tb927.7.3420	2.81852	12.3	1	1	peptidyl-prolyl cis-trans isomerase, putative (PPIase)
Tb927.8.8020	2.81041	35.2	1	1	monoglyceride lipase, putative
Tb927.8.1190	2.80884	36.4	3	3	hypothetical protein, conserved
Tb927.11.3250	2.8056	530.8	7	7	dynein heavy chain, putative
Tb927.8.4720	2.80432	49.6	1	1	amino acid transporter, putative
Tb927.10.11760	2.79384	93	4	4	pumilio/PUF RNA binding protein 6 (PUF6)
Tb927.11.14300	2.79284	68.1	2	2	dynein intermediate chain IC70, putative
Tb927.10.2630	2.78708	30.4	1	1	hypothetical protein, conserved
Tb11.v5.0822	2.78298	56.1	1	1	ATP synthase, putative
Tb927.6.4090	2.77964	58.3	2	2	chaperonin HSP60, mitochondrial precursor, putative (HSP60)
Tb927.7.2240	2.77509	59.6	2	2	hypothetical protein, conserved
Tb927.11.5000	2.77343	73.2	5	5	dynein intermediate chain IC78, putative
Tb927.8.2160	2.76581	174.6	3	3	multidrug resistance protein A,p-glycoprotein (PGPA)
Tb927.3.4790	2.73941	97.2	1	1	aminopeptidase, putative,metallo-peptidase, Clan MA(E) Family M1
Tb927.11.16970	2.72139	34.4	2	2	protein phosphatase 4, putative
Tb927.11.8090	2.71913	34.4	1	1	protein phosphatase 1, putative
Tb927.11.14730	2.71507	74.4	1	1	metalloprotease, putative,cell division protein FtsH homologue, putative
Tb927.9.2390	2.7016	22.3	5	5	hypothetical protein, conserved
Tb927.10.14090	2.69718	56.5	1	1	transporter, putative
Tb927.8.4780	2.69276	467.8	3	3	hypothetical protein, conserved
Tb11.v5.1039	2.69175	100.3	1	1	nuclear cap binding complex subunit CBP110, putative,hypothetical protein, conserved (CBP110)
Tb927.11.2670	2.68948	58.8	1	1	Nucleoporin (TbNup59)
Tb927.10.12430	2.6889	73	5	5	hypothetical protein, conserved
Tb927.6.700	2.6674	105.8	1	1	alanyl-tRNA synthetase, putative
Tb927.5.295b	2.66562	95.1	2	2	retrotransposon hotspot (RHS) protein 1
Tb927.6.4710	2.66436	74.2	1	1	calmodulin, putative
Tb927.11.10780	2.64886	30.9	1	1	hypothetical protein, conserved
Tb927.9.1350	2.64813	59.8	4	4	hypothetical protein, conserved
Tb927.8.3890	2.64712	35.6	1	1	hypothetical protein, conserved
Tb927.9.5410	2.64611	34.1	1	1	hypothetical protein, conserved
Tb927.10.9190	2.63592	130.5	1	1	isoleucyl-tRNA synthetase, putative (IleRS)
Tb927.11.4840	2.63393	44.1	1	1	hypothetical protein, conserved
Tb927.11.16670	2.62988	63.5	1	1	hypothetical protein, conserved
Tb927.6.4740	2.62728	106.5	5	5	importin-alpha re-exporter protein, putative,cellular apoptosis susceptibility protein, putative
Tb927.7.570	2.62318	22.7	3	3	prefoldin, putative
Tb927.9.15090	2.62074	24.6	3	3	cytosolic coat protein, putative
Tb927.7.4290	2.6143	33.7	1	1	hypothetical protein, conserved
Tb927.7.900	2.60609	64.8	1	1	hypothetical protein, conserved
Tb927.10.12940	2.60516	34.5	2	2	predicted zinc finger protein
Tb927.7.1340	2.5883	10.7	1	1	10 kDa heat shock protein, putative (HSP10)
Tb927.8.5780	2.58646	19.4	2	2	phosphatase of regenerating liver-type phosphatase, putative
Tb927.7.270	2.58278	41.8	2	2	ribosome biogenesis protein, putative
Tb927.9.10400	2.58262	50.6	1	1	hypothetical protein, conserved
Tb11.v5.0736	2.57785	54.9	1	1	hypothetical protein, conserved
Tb927.9.12170	2.57612	32.3	1	1	leucine-rich repeat protein (LRRP), putative
Tb927.10.1280	2.56757	19.1	1	1	hypothetical protein, conserved
Tb927.9.13970	2.567	36.8	1	1	hypothetical protein, conserved
Tb927.10.11660	2.56438	44.4	1	1	hypothetical protein, conserved
Tb927.1.4010	2.54432	129.3	1	1	primase 2
Tb927.9.9630	2.5352	38.9	4	4	hypothetical protein, conserved
Tb927.7.4390	2.51444	73.8	3	3	threonine synthase, putative
Tb927.3.5520	2.50882	99.8	2	2	26S proteasome regulatory non-ATPase subunit (RPN1)
Tb927.6.5050	2.49994	23	1	1	V-type ATPase, C subunit, putative
Tb927.10.1130	2.49794	31.2	1	1	dynein arm light chain, axonemal, putative
Tb927.10.9760	2.49296	39.6	1	1	alternative oxidase
Tb927.11.5500	2.48219	94.9	1	1	Mitochondrial SSU ribosomal protein, putative,kinetoplast ribosomal PPR-repeat containing protein 1 (KRIPP1)
Tb927.8.4540	2.47816	59.6	3	3	PAB1-binding protein , putative (PBP1)
Tb927.10.770	2.47608	69.1	2	2	hypothetical protein, conserved
Tb927.7.4840	2.47572	38.1	1	1	hypothetical protein, conserved
Tb927.11.2500	2.4709	57.6	2	2	carboxypeptidase, putative,metallo-peptidase, Clan MA(E) Family M32
Tb927.11.2770	2.46777	31.6	2	2	hypothetical protein, conserved
Tb927.5.2950	2.4676	88.2	1	1	hypothetical protein, conserved
Tb927.6.4480	2.46543	110.9	1	1	valyl-tRNA synthetase, putative (ValRS)
Tb927.10.14930	2.45645	31.5	2	2	Zinc finger CCCH domain-containing protein 39 (ZC3H39)
Tb927.5.2940	2.45198	62.3	1	1	stress-induced protein sti1, putative
Tb927.4.1080	2.45064	67.7	1	1	V-type ATPase, A subunit, putative
Tb927.10.660	2.43358	46.3	3	3	2-oxoisovalerate dehydrogenase alpha subunit, putative
Tb927.11.10570	2.43312	39.5	1	1	hypothetical protein, conserved
Tb927.2.5280	2.43221	77.2	1	1	trans-sialidase, putative
Tb927.3.4680	2.43098	49.4	2	2	RAB GDP dissociation inhibitor alpha, putative
Tb927.10.13670	2.425	53.3	1	1	serine/threonine protein phosphatase 5
Tb05.5K5.110	2.42495	94	3	3	major vault protein, putative,BAC from homologous region on chr5
Tb927.3.1010	2.40694	64.3	3	3	hypothetical protein, conserved
Tb927.3.1080	2.38951	28.4	2	2	hypothetical protein, conserved
Tb927.10.15870	2.38653	26.9	1	1	RNA binding protein, putative
Tb927.11.16160	2.38317	22	4	4	ATP binding protein-like protein
Tb927.11.1740	2.38038	89.7	1	1	intraflagellar transport protein IFT88 (IFT88)
Tb927.7.7440	2.37608	14.5	3	2	hypothetical protein, conserved
Tb927.2.5860	2.37273	133.7	1	1	hypothetical protein, conserved
Tb927.6.2420	2.35802	25.3	2	2	p22 protein precursor
Tb927.7.5790	2.35459	15.4	2	2	protein disulfide isomerase, putative
Tb927.11.7640	2.35399	68.9	1	1	Gp63-1 surface protease homolog, putative
Tb927.10.16120	2.33474	48.5	4	4	inosine-5'-monophosphate dehydrogenase,IMP dehydrogenase
Tb927.9.14220	2.31257	55.4	1	1	metacaspase 5, putative (MCA5)
Tb927.11.9320	2.31228	23.7	3	3	hypothetical protein, conserved
Tb927.11.10060	2.27362	26.5	3	3	Biotin--acetyl-CoA-carboxylase ligase, putative,biotin--protein ligase, putative
Tb927.10.5860	2.27362	16.3	2	2	hypothetical protein, conserved
Tb11.v5.0892	2.26577	89.1	1	1	hypothetical protein, conserved
Tb927.8.2740	2.26425	38.5	2	2	mitochondrial RNA binding protein (TbRBP38)
Tb927.11.9100	2.2607	33.4	1	1	hypothetical protein, conserved
Tb927.5.900	2.25292	92.2	6	6	oligosaccharyl transferase subunit, putative
Tb927.11.4210	2.24255	69.7	2	2	hypothetical protein, conserved
Tb927.10.2490	2.23332	63.5	2	2	glucose-6-phosphate 1-dehydrogenase (G6PD)
Tb927.11.1400	2.22723	94	1	1	hypothetical protein, conserved
Tb927.11.4450	2.21238	12.7	1	1	ALBA-Domain Protein (ALBA2)
Tb927.10.7690	2.20927	82.8	3	3	rib72 protein- like protein
Tb11.v5.0374	2.20718	37.1	4	4	hypothetical protein, conserved
Tb927.9.3400	2.20616	115.8	4	4	endo-beta-N-acetylglucosaminidase, putative
Tb927.11.9420	2.20311	24.8	1	1	ATP synthase, putative
Tb927.6.2200	2.17906	21.1	3	3	hypothetical protein, conserved
Tb927.10.8780	2.15218	244.7	1	1	hypothetical protein, conserved
Tb927.11.540	2.15202	76.2	3	3	ABC transporter, putative (ABCB10)
Tb927.11.14430	2.15159	31.3	1	1	proteasome regulatory non-ATP-ase subunit
Tb927.9.5190	2.14691	32.3	1	1	proliferative cell nuclear antigen (PCNA), putative
Tb927.3.640	2.14097	32.7	1	1	hypothetical protein, conserved
Tb927.11.9760	2.12682	45.7	1	1	hypothetical protein, conserved
Tb927.4.5200	2.11414	62.4	6	6	nucleoporin (NUP54/57), putative (TbNup62)
Tb927.3.960	2.1106	7.7	1	1	protein transport protein Sec61 gamma subunit, putative
Tb927.5.2270	2.10153	53.6	2	2	hypothetical protein, conserved
Tb927.10.5630	2.08477	21.7	1	1	hypothetical protein, conserved
Tb927.4.4490	2.06947	193.7	7	7	multidrug resistance protein E,p-glycoprotein (MRPE)
Tb927.1.5000	2.06825	30.4	1	1	hypothetical protein, conserved
Tb927.11.5300	2.05583	62.5	2	2	kinesin, putative,mitotic centromere-associated kinesin, putative (Kif13-3)
Tb927.11.2110	2.0542	24.8	1	1	hypothetical protein, conserved
Tb11.02.5400	2.03102	39.4	2	2	cystathionine beta-synthase, putative
Tb927.11.16480	2.02944	40.2	2	2	enoyl-CoA hydratase/isomerase family protein, putative
Tb927.10.5810	2.02862	48.2	2	2	hypothetical protein, conserved
Tb927.10.6230	2.02855	77	1	1	MORN repeat containing protein
Tb11.v5.0394	2.02576	183.7	2	2	hypothetical protein, conserved
Tb927.9.8200	2.02337	76.4	2	2	hypothetical protein, conserved
Tb927.11.3730	2.02067	121.7	1	1	leucyl-tRNA synthetase, putative (LeuRS)
Tb927.4.1740	2.01927	47.6	2	2	hypothetical protein, conserved
Tb927.11.11690	2.0163	55.6	1	1	vacuolar ATP synthase subunit b, putative,v- ATPase B subunit,vacuolar proton pump B subunit
Tb927.8.6060	1.98871	43.7	2	2	2-amino-3-ketobutyrate coenzyme A ligase, putative,glycine acetyltransferase, putative
Tb927.2.2770	1.96149	13.4	1	1	hypothetical protein, conserved
Tb927.11.2260	1.95755	26	1	1	eukaryotic translation initiation factor 4e, putative (eIF4E)
Tb927.4.3620	1.9468	33.7	3	3	serine threonine-protein phosphatase PP1, putative (PP1-6)
Tb927.2.4400	1.9397	136.8	2	2	hypothetical protein, conserved
Tb927.8.5030	1.93684	20.9	1	1	trafficking protein particle complex subunit 3, putative,TRAPP, putative,transport protein particle (TRAPP) component, Bet3, putative
Tb927.4.4950	1.93171	61.2	1	1	hypothetical protein, conserved
Tb927.2.2230	1.9296	42.7	2	2	hypothetical protein, conserved
Tb09.v4.0031	1.92905	49.7	1	1	variant surface glycoprotein (VSG), putative,chrIX additional, unordered contigs
Tb927.7.5530	1.92681	42.2	3	3	hypothetical protein, conserved
Tb927.11.15840	1.91416	50.2	1	1	L-Lysine transport protein, putative
Tb927.4.4370	1.90572	67.7	1	1	hypothetical protein, conserved
Tb927.10.8720	1.89027	61.5	4	4	CCR4-NOT transcription complex subunit 10, putative
Tb927.9.8450	1.87866	22.4	1	1	adenylate kinase (ADKG)
Tb927.11.4870	1.87668	25.8	1	1	hypothetical protein, conserved
Tb927.10.650	1.87386	25.6	2	2	TAX-2
Tb927.11.4900	1.85141	61.8	1	1	guanine nucleotide-binding beta subunit-like protein,G-protein (beta)-like protein,beta transducin-like protein
Tb927.4.4550	1.83724	92.1	1	1	hypothetical protein, conserved
Tb927.10.14740	1.81787	44.2	2	2	hypothetical protein, conserved
Tb927.7.7410	1.81343	35.8	1	1	oxidoreductase, putative
Tb927.11.6530	1.81342	45.8	2	2	hypothetical protein, conserved
Tb927.11.15550	1.81012	33.9	2	2	NADH-cytochrome b5 reductase, putative (B5R)
Tb927.10.5870	1.79555	49.4	1	1	hypothetical protein, conserved
Tb927.11.14120	1.77895	57	1	1	phenylalanyl-tRNA synthetase alpha chain, putative
Tb927.3.2150	1.7779	40	2	2	protein phosphatase 2C, putative
Tb927.11.4200	1.76576	62.2	1	1	lectin, putative,mannose-specific lectin, putative
Tb927.6.400	1.76272	52.2	1	1	peptidase M20/M25/M40, putative
Tb927.11.3790	1.76032	32.4	1	1	hypothetical protein, conserved
Tb927.10.3760	1.75484	31.3	2	2	vacuolar ATP synthase subunit d, putative
Tb927.4.1920	1.75055	75.8	1	1	GPI transamidase, putative,glycosylphosphatidylinositol (GPI) anchor, putative (TbGPI16)
Tb927.11.760	1.72791	45.6	4	4	protein phosphatase 2C, putative
Tb927.10.9400	1.72621	31.6	1	1	branch point binding protein, putative
Tb927.11.15760	1.72507	41.9	1	1	GPI transamidase subunit Tta1 (TTA1)
Tb927.11.2120	1.72316	88.8	2	2	hypothetical protein, conserved
Tb927.6.4770	1.72215	83.3	1	1	protein mkt1, putative (MKT1)
Tb927.5.4410	1.71397	23.6	1	1	hypothetical protein, conserved
Tb927.9.11840	1.71267	24.1	1	1	Pre-rRNA-processing protein PNO1, putative (PNO1)
Tb927.6.5090	1.71002	92.9	4	4	hypothetical protein, conserved
Tb927.10.13320	1.70896	25.2	1	1	DNA-directed RNA polymerase II/III subunit, putative (RPB5)
Tb927.7.2200	1.68454	8.8	2	2	hypothetical protein, conserved
Tb927.11.8880	1.68361	40.7	1	1	hypothetical protein, conserved
Tb927.11.10510	1.67416	32.1	2	2	ubiquinone biosynthesis methyltransferase, putative
Tb927.11.4610	1.66434	56.7	1	1	protein kinase A regulatory subunit (PKA-R)
Tb927.10.14390	1.66028	60.7	2	2	hypothetical protein, conserved
Tb927.11.1370	1.65927	10.6	1	1	glutaredoxin, putative
Tb927.7.6290	1.65874	96.9	1	1	kinesin, putative (TbKIF9A)
Tb927.8.4150	1.65786	33.2	1	1	hypothetical protein, conserved
Tb927.10.2670	1.64296	13.8	1	1	hypothetical protein, conserved
Tb927.5.1690	1.63507	51.6	2	2	hypothetical protein, conserved
Tb927.5.4120	1.63391	22.3	1	1	hypothetical protein, conserved
Tb927.11.6570	1.63134	67.6	1	1	hypothetical protein, conserved
Tb927.9.7550	1.62619	53.1	1	1	adenylosuccinate lyase, putative (ADSL)
Tb927.11.15560	1.60348	52.8	3	3	Nucleoporin (TbNup53a)
Tb11.v5.0411	1.60154	47.6	2	2	peptidylprolyl isomerase-like protein, putative
Tb927.2.820	1.59826	60.5	3	3	retrotransposon hot spot protein (RHS, pseudogene), putative,retrotransposon hot spot protein 1 (RHS1), interrupted
Tb927.10.11930	1.59168	27.6	1	1	beta-D-hydroxybutyrate dehydrogenase
Tb927.7.320	1.59116	20.3	2	2	hypothetical protein, conserved (TbRBP8)
Tb927.10.7120	1.5832	37.2	1	1	hypothetical protein, conserved
Tb927.11.2570	1.57407	63.1	1	1	hypothetical protein, conserved
Tb927.10.7290	1.56697	129.8	1	1	hypothetical protein, conserved
Tb11.v5.0396	1.56494	38.2	2	2	potassium voltage-gated channel, putative
Tb11.v5.0616	1.54365	76.1	1	1	paraflagellar rod protein, putative
Tb927.10.450	1.52857	65.6	1	1	hypothetical protein, conserved
Tb927.8.5090	1.51728	195.8	1	1	DNA-directed RNA polymerase I largest subunit (RPA190)
Tb927.10.3810	1.51423	64.8	2	2	hypothetical protein, conserved
Tb927.7.6670	1.50034	332.7	4	4	hypothetical protein, conserved
Tb927.9.15060	1.48989	28.5	1	1	rRNA processing protein, putative
Tb927.11.7170	1.48279	53.8	1	1	seryl-tRNA synthetase
Tb927.5.2780	1.47671	46.1	1	1	mitochondrial DNA polymerase beta
Tb927.9.10440	1.47569	254.8	1	1	DNA polymerase epsilon catalytic subunit, putative
Tb927.10.13780	1.46348	40.3	1	1	glycogen synthase kinase 3 (GSK3)
Tb927.8.4330	1.4402	23.5	2	2	small GTP-binding protein Rab11,Rab11A GTPase (RAB11)
Tb11.v5.0810	1.43614	53.6	3	3	glutamyl-tRNA synthetase, putative
Tb927.11.2250	1.43192	26.9	1	1	hypothetical protein, conserved
Tb927.11.5840	1.42904	12.7	1	1	Protein translation factor SUI1 homolog, putative
Tb11.v5.0480	1.41434	37.3	2	2	DNA-directed RNA polymerase, alpha subunit, putative
Tb927.11.2510	1.39912	145.6	1	1	hypothetical protein, conserved
Tb927.8.1710	1.39557	46.1	1	1	protein phosphatase 2A, regulatory subunit B, putative,phosphotyrosyl phosphate activator protein, putative
Tb927.11.16770	1.38543	31.1	1	1	glucosamine-6-phosphate isomerase, putative
Tb927.11.10200	1.38351	53.4	3	3	hypothetical protein, conserved
Tb927.8.650	1.36782	140.3	2	2	cation-transporting ATPase, putative
Tb927.3.4000	1.34993	18.4	1	1	clathrin coat assembly protein ap19, putative
Tb927.10.12000	1.34187	11.8	1	1	iron-sulfur cluster assembly protein, putative
Tb927.10.15000	1.33922	48	1	1	hypothetical protein, conserved
Tb927.8.2570	1.33598	48.5	1	1	hypothetical protein, conserved
Tb927.3.1200	1.33241	83.7	3	3	hypothetical protein, conserved
Tb927.11.14080	1.32936	24.3	1	1	cyclin 2,G1 cyclin (CYC2)
Tb927.11.5510	1.32356	27.4	4	4	dynein light chain p28, axonemal, putative
Tb11.02.5105	1.28104	15	1	1	hypothetical protein, conserved
Tb927.8.6890	1.27893	10.1	1	1	hypothetical protein, conserved
Tb927.11.14190	1.26237	100.4	5	5	hypothetical protein, conserved
Tb927.7.7210	1.25638	77.5	1	1	hypothetical protein, conserved
Tb927.8.2330	1.24258	27	1	1	hypothetical protein, conserved
Tb927.7.2410	1.24159	66.3	1	1	hypothetical protein, conserved
Tb927.4.3130	1.24136	30.6	1	1	Spef1,flagellar component
Tb927.9.6940	1.23666	29.9	2	2	DNA topoisomerase type IB small subunit
Tb927.8.6080	1.23616	38.1	1	1	hypothetical protein, conserved
Tb927.10.2730	1.22877	32.8	1	1	hypothetical protein, conserved
Tb927.11.3500	1.20957	115.1	2	2	hypothetical protein, conserved
Tb927.8.5830	1.19524	36.5	1	1	hypothetical protein, conserved
Tb927.10.14860	1.1913	83.4	1	1	hypothetical protein, conserved
Tb927.11.10800	1.18055	29.8	1	1	hypothetical protein, conserved
Tb927.11.10960	1.1696	71.7	1	1	hypothetical protein, conserved
Tb927.4.2880	1.15114	225.4	5	5	Nucleoporin (TbNup225)
Tb927.10.4710	1.15013	22.8	1	1	proteasome beta 2 subunit, putative,20S proteasome subunit
Tb927.7.6230	1.12579	20.7	1	1	ADP-ribosylation factor, putative (ARF3)
Tb927.10.8170	1.09282	144.3	4	4	nuclear pore complex protein (NUP155), putative,nucleoporin, putative
Tb927.9.4310	1.07246	35.6	3	3	tricarboxylate carrier, putative
Tb927.5.3390	1.07049	13.2	2	2	ADG1, pseudogene
Tb927.10.5350	1.05783	474.4	1	1	dynein heavy chain, putative
Tb927.10.240	1.05276	39.9	2	2	peroxin 14, putative (PEX14)
Tb927.11.4680	1.05045	40	1	1	hypothetical protein, conserved
Tb927.9.14080	1.04465	23.2	1	1	vesicle-associated membrane protein, putative
Tb927.11.7190	1.04238	24.9	1	1	hypothetical protein
Tb927.3.1670	1.02487	112.5	2	2	hypothetical protein, conserved
Tb927.11.5400	1.02335	53.3	1	1	signal recognition particle 54 kDa (SRP54)
Tb927.10.11250	0.995047	101.1	2	2	hypothetical protein, conserved
Tb927.9.6560	0.983311	80.1	1	1	protein kinase, putative
Tb927.4.2310	0.978521	75.4	1	1	asparaginyl-tRNA synthetase, putative
Tb927.2.4330	0.970893	87.1	3	3	PFR5
Tb11.v5.0807	0.970408	64.2	1	1	ribonuclease, putative
Tb927.11.9790	0.960164	18.4	1	1	calmodulin, putative
Tb927.10.840	0.938737	195.4	1	1	hypothetical protein, conserved
Tb927.9.10550	0.938662	81.4	1	1	hypothetical protein, conserved
Tb927.8.6230	0.909698	37.2	1	1	hypothetical protein, conserved
Tb927.8.1080	0.894949	21.8	1	1	centrin, putative,caltractin, putative
Tb927.7.2140	0.893935	40.8	1	1	hypothetical protein,zinc finger protein family member, putative (ZC3H18)
Tb927.3.1030	0.883324	39.2	1	1	RNA-binding protein (RPB28)
Tb927.7.1300	0.882328	41.9	1	1	protein disulfide isomerase, putative
Tb927.7.6790	0.881997	58.7	1	1	hypothetical protein, conserved
Tb927.1.3830	0.870063	67.6	2	2	glucose-6-phosphate isomerase, glycosomal (PGI)
Tb927.7.2450	0.856713	54.4	1	1	hypothetical protein, conserved
Tb927.3.1110	0.846924	52.7	1	1	flagellar transport protein, putative (PIFTA1)
Tb927.9.12300	0.784704	39.6	1	1	replication factor C, subunit 3, putative
Tb927.11.9640	0.756253	70.1	2	2	glycyl-tRNA synthetase, putative
Tb927.7.6640	0.726183	172.4	3	3	hypothetical protein, conserved
Tb927.9.1980	0.715467	78.4	2	2	hypothetical protein, conserved
Tb927.8.940	0.714777	237.3	1	1	hypothetical protein, conserved
Tb927.10.14680	0.713594	35.7	1	1	ribosome biogenesis protein, putative
Tb927.10.6670	0.697278	14.1	1	1	dynein light chain, putative
Tb927.8.3100	0.68963	57.3	1	1	coronin, putative (CRN12)
Tb927.3.500	0.667358	56.3	1	1	variant surface glycoprotein (VSG, pseudogene), putative,variant surface glycoprotein, degenerate
Tb927.7.4800	0.651638	12.1	1	1	hypothetical protein, conserved
Tb927.9.7670	0.602245	26.4	1	1	hypothetical protein, conserved
Tb927.8.4950	0.590519	165	1	1	kinesin, putative
Tb927.10.13960	0.575727	65.5	1	1	flagellar protein PF20
Tb927.6.1440	0.526709	30	2	2	hypothetical protein, conserved
Tb927.10.1170	0.519318	196.5	1	1	intraflagellar transport protein IFT172, putative (IFT172)
Tb927.3.3040	0.505894	28.7	1	1	hypothetical protein, conserved
Tb927.8.1600	0.502454	66.7	2	2	lysyl-tRNA synthetase, putative
Tb927.10.15520	0.461674	76.2	1	1	signal recognition particle protein, putative
Tb927.11.15450	0.43642	269.5	1	1	hypothetical protein
Tb927.2.5610	0.425568	162.4	1	1	hypothetical protein, conserved
Tb927.10.11570	0.391116	78.5	1	1	hypothetical protein, conserved
Tb927.11.8270	0.349203	84.4	1	1	hypothetical protein, conserved
Tb927.11.12240	0.300191	89	1	1	ubiquitin carboxyl-terminal hydrolase, putative,cysteine peptidase, Clan CA, family C19, putative
Tb927.11.16890	0.270605	228.7	1	1	hypothetical protein, conserved
Tb927.11.4810	0.140571	19.4	1	1	hypothetical protein, conserved
Tb927.11.6130	0.100438	21.1	1	1	SKP1-like protein
Tb927.11.10620	0.0827098	22.4	2	2	hypothetical protein, conserved

## Sheet: CIA1-V5 Tb927.8.3860 B
TbCIA1-V5 MS	BSF
UniProt ID	TryTryp ID	Relative iBAQ values in ppm	Mass (kDa)	Number of peptides	Number of unique peptides	Description
Q4GYY6	Tb927.1.2330	45412.3	49.704	23	23	beta tubulin
P86939	Tb927.10.2100	40002.2	49.105	30	30	elongation factor 1-alpha
Q586Z6	Tb927.6.4300	35936.2	43.839	28	26	glyceraldehyde 3-phosphate dehydrogenase, glycosomal
Q38B42	Tb927.10.5620	35322	41.071	34	34	fructose-bisphosphate aldolase, glycosomal
Q4GYY5	Tb927.1.2340	28544.1	49.787	24	24	alpha tubulin
Q38C42	Tb927.10.2010	24925.5	51.295	33	3	hexokinase
Q389T1	Tb927.10.10590	21910.8	12.569	6	6	histone H2B, putative
Q57Z31	Tb927.5.4170	21294.9	11.142	10	8	histone H4, putative
Q57YA3	Tb927.7.2820	19740	14.212	7	7	histone H2A, putative
D6XDN4	Tb927.3.3270	15350.3	53.517	33	33	ATP-dependent 6-phosphofructokinase, glycosomal
Q4GYX7	Tb927.1.2430	15326.5	14.75	4	4	histone H3, putative
Q57YF8	Tb927.8.720	14750.1	18.2	5	5	Cytosolic iron-sulfur protein assembly 2B, putative
Q57WB4	Tb927.3.3780	14588.1	15.891	8	8	tryparedoxin 1a, putative
Q383E5	Tb927.11.11330	14572.2	75.366	45	40	heat shock protein 70
Q581A6	Tb927.8.3860	13868.7	46.945	19	19	cytosolic iron-sulfur protein assembly 1
Q38BV6	Tb927.10.2890	13424.5	46.592	26	26	enolase
Q38DF2	Tb927.9.12570	13220.8	56.365	28	28	glycerol kinase, glycosomal
Q382Y3	Tb927.11.11980	12570.4	14.091	13	13	cytoskeleton-associated protein 15
Q38D58	Tb927.9.13820	12221.2	11.076	9	9	kinetoplastid membrane protein 11-3
Q38AV5	Tb927.10.6510	11977.4	59.503	34	34	chaperonin HSP60, mitochondrial precursor
Q57YW0	Tb927.8.3530	10821.8	37.805	14	14	glycerol-3-phosphate dehydrogenase [NAD+], glycosomal
Q381H3	Tb927.11.16130	10419.2	16.857	8	8	nucleoside diphosphate kinase
Q57WR6	Tb927.7.1320	9798.53	10.67	5	5	10 kDa heat shock protein, putative
Q384Q5	Tb927.11.7460	9555.92	71.434	42	42	luminal binding protein 1 (BiP), putative
Q387G2	Tb927.11.880	8335.77	18.717	10	9	cyclophilin a
Q57XJ5	Tb927.3.3450	8074.96	19.881	11	11	ADP-ribosylation factor-like protein 3, putative
Q382N3	Tb927.11.13020	8010.48	16.838	8	8	calmodulin
Q389P1	Tb927.10.10980	7198.97	80.763	35	35	heat shock protein 90, putative
Q38EX8	Tb927.9.5770	6813.46	22.424	11	11	tryparedoxin peroxidase
Q38EU9	Tb927.9.6290	6651.33	40.196	21	3	arginine kinase
Q38BE4	Tb927.10.4570	6371.81	94.333	38	38	elongation factor 2
Q4GZG4	Tb927.1.700	6221.75	47.245	21	10	phosphoglycerate kinase
Q585J1	Tb927.4.3590	5715.79	28.375	12	10	translation elongation factor 1-beta, putative
Q584D4	Tb927.4.2530	5713.07	16.835	2	2	hypothetical protein, conserved
Q38D65	Tb927.9.13650	5514.87	20.652	8	8	ADP-ribosylation factor, putative
Q38E94	Tb927.9.8850	5249.64	41.895	15	15	actin A
Q583I9	Tb927.4.2040	4930.99	20.808	7	7	DNA/RNA-binding protein Alba 3
Q38F76	Tb927.9.4680	4827.72	45.361	19	19	Eukaryotic initiation factor 4A-1
Q38B20	Tb927.10.5840	4644.33	21.959	8	6	translation elongation factor 1-beta, putative
Q388I8	Tb927.10.14140	4607.58	38.453	11	11	pyruvate kinase 1
Q38AE1	Tb927.10.8230	4594.99	55.579	22	22	protein disulfide isomerase 2
D6XKT6	Tb927.8.1990	4516.05	25.631	12	12	peroxidoxin
Q38B23	Tb927.10.5810	4324.66	48.257	27	27	The ARF-like 2 binding protein BART, putative
Q384D1	Tb927.11.8970	4305.77	16.957	5	5	ribose 5-phosphate isomerase, putative
Q38DB3	Tb927.9.13070	4291.14	9.2493	4	4	Heat shock factor binding 1 domain-containing protein
Q38B69	Tb927.10.5340	4277.19	17.51	10	10	40S ribosomal protein S18, putative
Q385X1	Tb927.11.4460	4253.88	14.038	3	3	ALBA-Domain Protein
D6XMQ7	Tb927.8.890	4237.38	22.714	10	9	Ras-related protein Rab1A
Q57WX9	Tb927.3.960	4184.98	7.6681	1	1	protein transport protein Sec61 gamma subunit, putative
Q382I7	Tb927.11.13500	4139.56	68.349	1	1	par1
Q582J4	Tb927.7.5790	4118.97	15.401	3	3	protein disulfide isomerase, putative
Q57YL6	Tb927.8.6150	4079.16	24.937	8	8	40S ribosomal protein S8, putative
Q385L6	Tb927.11.5520	4069.8	26.819	10	10	triosephosphate isomerase
Q38EY6	Tb927.9.5690	4048.88	11.09	5	5	60S acidic ribosomal protein, putative
Q4FKG9	Tb927.6.4980	4040.37	15.513	5	5	40S ribosomal protein S14
Q57X93	Tb927.7.4770	3987.8	18.59	8	8	cyclophilin-type peptidyl-prolyl cis-trans isomerase, putative
Q581B2	Tb927.8.3920	3975.89	104.03	28	28	mms19 nucleotide excision repair protein homolog
Q383X0	Tb927.11.9590	3971.13	48.447	11	11	S-adenosylhomocysteine hydrolase, putative
D6XFL0	Tb927.4.2740	3915.5	16.327	12	12	p25-alpha, putative
Q389I7	Tb927.10.11540	3885.9	24.216	11	11	40S ribosomal protein S3, putative
Q585X3	Tb927.6.3740	3751.32	71.474	33	31	heat shock 70 kDa protein, mitochondrial precursor, putative
Q38BK6	Tb927.10.3940	3736.69	29.422	11	11	40S ribosomal protein S3A, putative
Q57VE2	Tb927.5.1210	3729.04	33.876	11	11	short-chain dehydrogenase, putative
Q386F2	Tb927.11.3590	3679.36	30.644	21	21	40S ribosomal protein S4, putative
Q38AQ4	Tb927.10.7090	3504.81	37.59	17	17	Alternative oxidase, mitochondrial
Q57X68	Tb927.7.4520	3445.94	22.315	8	8	Thioredoxin-like, putative
Q387H6	Tb927.11.740	3284.83	17.82	4	4	eukaryotic translation initiation factor 5A
Q4FKD8	Tb927.11.18680	3199.26	10.429	2	2	dynein light chain LC8, putative
Q38DU2	Tb927.9.10770	3173.57	62.147	18	18	polyadenylate-binding protein 2
Q57WZ3	Tb927.3.1120	3107.9	24.406	5	5	GTP-binding nuclear protein rtb2, putative
Q388B7	Tb927.10.14890	3054.82	90.8	34	34	C-terminal motor kinesin, putative
Q383V7	Tb927.11.9720	2951.72	9.6302	3	3	40S ribosomal protein S27, putative
Q580V7	Tb927.3.5180	2946.79	15.119	5	5	ADF/Cofilin
Q38CX3	Tb927.9.15360	2902.05	28.476	9	3	40S ribosomal protein S6, putative
Q57Z03	Tb927.5.4460	2888.6	94.102	30	30	major vault protein, putative
Q38FD9	Tb927.9.3990	2855.26	23.841	14	14	ribosomal protein S7, putative
Q38DY5	Tb927.9.10230	2713.88	18.769	6	6	Co-chaperone protein P23
Q38AM9	Tb927.10.7340	2662.5	15.683	3	3	40S ribosomal protein S24E, putative
Q57VP3	Tb927.10.5610	2651.79	22.051	6	6	40S ribosomal protein S9, putative
Q57VV0	Tb927.7.1040	2596.67	16.998	8	8	40S ribosomal protein S16, putative
Q384J9	Tb927.11.8200	2549.54	12.806	2	2	ribosomal protein S26, putative
Q383X6	Tb927.11.9530	2479.96	30.31	11	11	14-3-3 protein 1
Q57ZC7	Tb927.3.1840	2477.75	33.355	12	12	3-oxo-5-alpha-steroid 4-dehydrogenase, putative
Q383K0	Tb927.11.10790	2445.76	27.609	6	6	40S ribosomal protein SA, putative
Q38CY6	Tb927.9.15210	2437.94	12.457	4	4	ribosomal protein L36, putative
Q38DN0	Tb927.9.11600	2426.03	25.975	5	5	glycosomal membrane protein
Q57V54	Tb927.3.3320	2393.36	25.427	6	6	60S ribosomal protein L13, putative
Q385D9	Tb927.11.6300	2386.9	21.386	8	8	40S ribosomal protein S5, putative
Q38B98	Tb927.10.5030	2341.64	16.705	2	2	ubiquitin/ribosomal protein S27a, putative
Q57YU3	Tb927.8.7410	2299.45	45.021	13	13	calreticulin, putative
Q38AX5	Tb927.10.6310	2224.77	96.198	26	26	major vault protein, putative
Q38DP2	Tb927.9.11380	2146.17	14.962	6	6	60S ribosomal protein L23, putative
Q4GYQ5	Tb927.1.3180	2132.05	20.059	6	2	40S ribosomal protein S11, putative
Q57ZL6	Tb927.3.2960	2127.62	35.848	6	6	inosine-adenosine-guanosine-nucleosidehydrolase
Q38B01	Tb927.10.6050	2119.29	190.62	48	48	clathrin heavy chain
Q57X64	Tb927.7.4480	2112.31	15.55	5	5	adenosine 5'-monophosphoramidase, putative
Q38C01	Tb927.10.2440	2101.08	38.969	3	3	Metacaspase-4
Q38EE8	Tb927.9.8100	2059.23	20.129	3	3	nascent polypeptide associated complex subunit, putative
Q389K1	Tb927.10.11390	2055.83	21.185	8	8	60S ribosomal protein L6, putative
Q38CD0	Tb927.10.1100	2047.32	21.857	9	9	60S ribosomal protein L9, putative
Q382Z8	Tb927.11.11820	2028.27	16.222	6	6	40S ribosomal protein S17, putative
Q57XN7	Tb927.7.2340	2017.55	17.474	3	3	40S ribosomal protein S15, putative
Q384Y3	Tb927.11.6870	2005.64	29.196	9	9	14-3-3 protein 2
Q381J5	Tb927.11.15910	1909.01	22.048	2	2	iron superoxide dismutase
Q384S7	Tb927.11.7380	1903.22	66.991	17	17	glycerol-3-phosphate dehydrogenase (FAD-dependent), mitochondrial
Q57YK4	Tb927.8.6030	1870.73	17.564	3	3	60S ribosomal protein L12, putative
Q386I0	Tb927.11.3310	1845.21	15.654	3	3	ubiquitin-conjugating enzyme, putative
Q57VZ2	Tb927.8.4430	1840.96	36.925	9	9	uridine phosphorylase
Q57U30	Tb927.7.230	1823.09	11.17	2	2	40S ribosomal protein S33, putative
Q38BK1	Tb927.10.3990	1794	46.468	14	14	DHH1
Q582N2	Tb927.3.5050	1767.46	41.856	13	13	60S ribosomal protein L4
Q57XX0	Tb927.10.2840	1740.58	12.56	5	5	ribosomal protein S25, putative
Q38D86	Tb927.9.13380	1738.71	48.172	15	15	Autophagy-related protein 24
Q38BI9	Tb927.10.4110	1737.35	11.512	4	4	60S ribosomal protein L30
Q388X2	Tb927.10.12710	1708.94	90.863	20	20	heat shock protein 110, putative
Q38B66	Tb927.10.5370	1695.63	19.285	4	4	40S ribosomal protein S10, putative
Q388D3	Tb927.10.14710	1691.97	28.642	8	8	40S ribosomal protein S2, putative
Q388V0	Tb927.10.12960	1686.46	24.484	8	8	Ras-related protein Rab5A
Q38AR9	Tb927.10.6880	1680.12	35.61	9	7	glyceraldehyde 3-phosphate dehydrogenase, cytosolic
Q580D8	Tb927.4.1100	1677.75	18.015	5	5	ribosomal protein L21E (60S), putative
Q57ZQ1	Tb927.5.1820	1660.93	10.132	1	1	60S acidic ribosomal protein, putative
Q585E8	Tb927.6.990	1653.66	48.324	2	2	cysteine peptidase, Clan CA, family C1, Cathepsin L-like
Q585Y2	Tb927.6.3840	1641.33	21.071	4	4	reticulon domain protein
Q583T1	Tb927.6.720	1623.89	21.443	5	5	40S ribosomal protein L14, putative
Q38FW8	Tb927.9.1810	1622.04	15.144	2	2	60S ribosomal protein L35, putative
Q382C4	Tb927.10.3840	1621.54	20.904	6	6	60S ribosomal protein L18a, putative
Q38EC5	Tb927.9.8070	1619.64	24.736	6	6	QM-like protein
Q38BQ9	Tb927.10.3380	1619.48	11.535	1	1	60S acidic ribosomal protein P2, putative
Q581Q1	Tb927.4.1800	1584.28	48.691	11	11	Mitochondrial ribosomal protein L3
Q585J5	Tb927.4.3550	1560.6	25.711	5	5	60S ribosomal protein L13a, putative
Q38AC1	Tb927.10.8430	1556.14	16.061	3	3	40S ribosomal protein S12, putative
Q57WS0	Tb927.7.1300	1555.43	41.939	12	12	protein disulfide isomerase, putative
Q38CD1	Tb927.10.1090	1547.93	15.928	4	4	40S ribosomal protein S23, putative
D6XM23	Tb927.8.6390	1523.5	30.092	7	7	lysophospholipase, putative
Q382D7	Tb927.11.14000	1522.75	28.776	8	8	nuclear RNA binding domain 1
Q38FB8	Tb927.9.4210	1497.04	77.853	13	1	fatty acyl CoA synthetase 3
Q57ZQ0	Tb927.5.1810	1460.91	72.732	13	13	lysosomal/endosomal membrane protein p67
Q581W2	Tb927.8.2200	1443.3	20.718	2	2	terbinafine resistance locus protein (yip1), putative
Q57ZI7	Tb927.7.5000	1440.27	29.408	6	6	60S ribosomal protein L19, putative
Q581Z5	Tb927.8.1870	1439.78	67.597	11	11	Golgi/lysosome glycoprotein 1
Q385E9	Tb927.11.6180	1424.52	16.861	4	4	60S ribosomal protein L28, putative
Q581V1	Tb927.4.1300	1408.83	42.015	6	6	amidinotransferase, putative
Q38CY8	Tb927.9.15170	1400.21	34.636	8	8	60S ribosomal protein L5, putative
Q586C2	Tb927.10.15120	1377.29	17.309	4	4	40S ribosomal protein S13, putative
Q57X54	Tb927.5.4500	1369.91	21.771	7	7	ras-like small GTPase, putative
Q386V3	Tb927.11.2060	1368.48	34.627	5	5	60S acidic ribosomal protein P0, putative
Q386I7	Tb927.11.3240	1355.97	59.579	19	19	T-complex protein 1, zeta subunit, putative
P50885	Tb927.10.9880 or Tb927.11.4300	1306.79	21.874	6	6	60S ribosomal protein L18, putative
D6XLG8	Tb927.8.4330	1294.03	23.527	8	8	small GTP-binding protein Rab11
Q583Q5	Tb927.6.2790	1250.9	36.957	7	7	L-threonine 3-dehydrogenase
Q586R0	Tb927.2.4590	1237	40.432	9	9	branched-chain amino acid aminotransferase, putative
Q38AH1	Tb927.10.7930	1234.52	60.603	9	9	2,3-bisphosphoglycerate-independent phosphoglycerate mutase
Q38BN3	Tb927.10.3660	1232.49	44.787	10	10	aspartate aminotransferase
Q382M7	Tb927.11.13090	1218.36	46.303	10	9	elongation factor 1 gamma, putative
Q381J6	Tb927.11.15880	1203.64	15.581	5	5	60S ribosomal protein L27, putative
Q386W9	Tb927.11.1900	1201.27	58.057	17	17	T-complex protein 1, beta subunit, putative
Q586B2	Tb927.6.4140	1186.47	13.009	1	1	paraflagellar rod component, putative
Q383C6	Tb927.11.11520	1184.6	24.027	7	7	glycosomal membrane protein
Q389E1	Tb927.10.12010	1174.48	14.706	1	1	hypothetical protein, conserved
Q383E1	Tb927.11.11360	1166.59	34.69	7	7	receptor for activated C kinase 1
Q38DX6	Tb927.9.10360	1141.81	16.937	5	5	Cytosolic iron-sulfur protein assembly 2A, putative
D6XK31	Tb927.7.1130	1141.42	18.873	4	4	trypanothione/tryparedoxin dependent peroxidase 2
Q38EJ5	Tb927.9.7520	1140.27	38.016	8	8	hypothetical protein, conserved
Q585W3	Tb927.6.3650	1132.1	20.072	5	5	ADP-ribosylation factor, putative
Q586B7	Tb927.2.6000	1129.24	40.662	7	7	glycosylphosphatidylinositol-specific phospholipase C
Q584E2	Tb927.4.2450	1072.9	44.49	8	8	protein disulfide isomerase 1
Q57XX1	Tb927.3.1380	1067.74	55.775	7	7	ATP synthase subunit beta, mitochondrial
Q38F38	Tb927.9.5150	1056.34	13.572	4	4	ribosomal protein S6, putative
Q57UN6	Tb927.7.4060	1051.29	12.873	3	3	cysteine peptidase, Clan CA, family C2, putative
Q38C44	Tb927.10.1990	1031.1	95.062	23	23	major vault protein, putative
Q383B2	Tb927.11.11680	1022.52	41.143	9	9	2-oxoglutarate dehydrogenase E2 component, putative
Q4GYU7	Tb927.1.2750	1019.1	18.698	5	5	hypothetical protein, conserved
Q387Q5	Tb927.10.16100	1017.86	47.604	8	8	FK506-binding protein (FKBP)-type peptidyl-prolyl isomerase, putative
Q57W07	Tb927.8.4280	1013.62	13.907	2	2	nuclear transport factor 2, putative
Q580K6	Tb927.11.6140	1007.4	14.645	5	5	40S ribosomal protein S15A, putative
Q386I9	Tb927.11.3220	1005.1	40.18	6	6	metacaspase
Q387J6	Tb927.11.550	988.172	31.292	6	6	hypothetical protein SCD6.10
Q386E7	Tb927.11.3650	986.93	66.674	12	12	adenylosuccinate synthetase, putative
Q57V37	Tb927.7.1730	961.564	27.713	9	9	60S ribosomal protein L7, putative
Q57TT7	Tb927.8.6760	961.207	19.35	4	4	translationally-controlled tumor protein homolog, putative
Q388I6	Tb927.10.14160	959.335	32.751	1	1	Aquaglyceroporin 3
Q583K7	Tb927.4.1860	943.701	18.846	3	3	ribosomal protein S19, putative
Q585V4	Tb927.2.5160	936.64	44.813	11	11	chaperone protein DnaJ, putative
Q389K9	Tb927.10.11300	930.686	14.328	4	4	paraflagellar rod component, putative
Q38CL8	Tb927.10.200	925.922	19.38	1	1	vacuolar ATP synthase, putative
Q57W94	Tb927.3.3580	913.163	87.766	15	15	heat shock protein 90, putative
Q582M8	Tb927.3.5090	912.21	22.18	5	5	tryparedoxin 2, putative
Q38DH8	Tb927.9.12200	902.359	21.692	3	3	60S ribosomal subunit protein L31, putative
Q388C4	Tb927.10.14840	899.008	34.074	7	7	Mitochondrial ADP/ATP carrier protein 5a
Q57W56	Tb927.11.16280	898.412	28.314	5	5	60S ribosomal protein L8, putative
Q57W45	Tb927.5.1000	889.889	16.766	3	3	ubiquitin-conjugating enzyme E2, putative
Q38A80	Tb927.10.8940	889.294	45.398	9	9	flagellum targeting protein kharon1, putative
Q38AC0	Tb927.10.8440	884.564	56.46	3	3	glucose transporter 1B
Q385X2	Tb927.11.4450	875.7	12.757	3	3	ALBA-Domain Protein
Q38DE8	Tb927.9.12650	854.519	134.65	25	25	ubiquitin-activating enzyme E1, putative
Q382C8	Tb927.11.14090	850.096	51.674	6	6	Double RNA binding domain protein 18
Q57X66	Tb927.7.4500	827.027	58.428	12	12	PX domain containing protein, putative
Q383Q5	Tb927.11.10240	826.84	22.684	4	4	ATP-dependent protease subunit HslV
Q387Q3	Tb927.10.16120	820.205	48.481	5	5	inosine-5'-monophosphate dehydrogenase
Q38B58	Tb927.10.5460	790.194	14.625	2	2	60S ribosomal protein L24, putative
Q383V8	Tb927.10.13500	789.582	24.597	4	4	60S ribosomal protein L10a
Q38A76	Tb927.10.8980	773.045	17.598	2	2	hypothetical protein, conserved
Q586I4	Tb927.6.5120	769.66	10.444	2	2	60S acidic ribosomal protein P2, putative
Q385U7	Tb927.11.4700	756.781	30.992	6	6	prostaglandin f synthase
Q586V2	Tb927.2.4210	755.165	58.564	9	9	Phosphoenolpyruvate carboxykinase [ATP], glycosomal
Q383F3	Tb927.11.11250	747.424	35.151	4	4	cytosolic malate dehydrogenase
Q38B27	Tb927.10.5770	745.91	85.825	14	14	Valosin-containing protein
Q580U0	Tb927.3.5350	743.834	11.599	1	1	hypothetical protein, conserved
Q38CI4	Tb927.10.560	740.312	20.087	6	2	40S ribosomal proteins S11, putative
Q38E40	Tb927.9.9550	737.199	20.691	3	3	conserved protein, unknown function
Q38DN9	Tb927.9.11490	734.052	16.266	2	2	60S ribosomal protein L29
Q385B0	Tb927.11.6590	730.989	55.359	9	9	metallo-peptidase, Clan MF, Family M17
Q57VF1	Tb927.5.630	729.526	43.663	7	7	acidic phosphatase, putative
Q586R7	Tb927.2.4710	723.776	49.983	6	6	RNA-binding protein, putative
Q38CJ9	Tb927.10.390	722.092	16.343	3	3	DUF2407 ubiquitin-like domain containing protein, putative
Q57UL0	Tb927.8.5380	710.812	10.47	2	2	ubiquitin fold modifier protein, putative
Q38D18	Tb927.9.14480	681.533	11.13	2	2	dynein-associated protein, putative
Q38F34	Tb927.9.5190	679.066	32.314	4	4	proliferative cell nuclear antigen (PCNA), putative
Q382K8	Tb927.11.13280	675.494	25.106	4	4	mitochondrial RNA binding protein 2
Q385T6	Tb927.10.14580	670.373	19.105	3	3	60S ribosomal protein L17, putative
Q385E6	Tb927.11.6230	667.855	53.647	6	6	protein transport protein SEC61 subunit alpha, putative
Q38CI6	Tb927.10.540	666.885	49.226	7	7	ATP-dependent RNA helicase SUB2, putative
Q580N4	Tb927.3.4080	658.855	62.704	4	4	Pyruvate transporter, putative
Q57UL6	Tb927.8.5440	655.538	24.253	1	1	flagellar calcium-binding 24 kDa protein
Q38EF6	Tb927.9.8000	653.258	17.132	3	3	ubiquitin-protein ligase, putative
Q38BZ2	Tb927.10.2530	645.908	24.941	7	7	adenylate kinase, putative
Q381A3	Tb927.11.16830	644.513	24.466	5	5	Rab-like 5, small G protein
Q386P9	Tb927.11.2610	638.338	50.887	9	9	hypothetical protein, conserved
Q38CL5	Tb927.10.230	627.807	27.176	5	5	proteasome subunit alpha type-5, putative
Q387G0	Tb927.11.900	625.765	46.77	6	6	isocitrate dehydrogenase, putative
Q581X5	Tb927.8.2070	624.251	21.799	2	2	Present in the outer mitochondrial membrane proteome 39-1
Q57WF6	Tb927.7.3410	622.056	16.552	2	2	centrin-4
Q388X5	Tb927.10.12680	615.932	19.366	1	1	60S ribosomal protein L34, putative
Q57VR7	Tb927.7.710	615.319	70.211	13	10	heat shock 70 kDa protein, putative
Q8IFI8	Tb927.1.120	609.909	98.024	17	5	retrotransposon hot spot protein 4 (RHS4), putative
D6XI03	Tb927.6.2700	601.998	9.6554	2	2	small nuclear ribonucleoprotein Sm-E
Q57VM1	Tb927.8.1330	601.369	30.879	7	7	60S ribosomal protein L7a, putative
Q57XJ9	Tb927.3.3490	600.076	30.866	4	4	High mobility group protein TDP1
Q38B00	Tb927.10.6060	575.237	21.836	3	3	universal minicircle sequence binding protein 2
Q57WT9	Tb927.7.1110	573.927	39.597	6	6	asparagine synthetase a, putative
Q38EN1	Tb927.9.7110	572.549	32.572	5	5	GRAM domain containing protein, putative
Q57UZ7	Tb927.8.4540	569.164	59.599	6	6	PAB1-binding protein , putative
Q583Y3	Tb927.4.3060	567.786	17.732	2	2	hypothetical protein, conserved
Q38BS5	Tb927.10.3210	551.674	62.036	12	12	delta-1-pyrroline-5-carboxylate dehydrogenase, putative
Q4GYJ4	Tb927.1.3830	547.03	67.614	13	13	glucose-6-phosphate isomerase, glycosomal
Q389T8	Tb927.10.10390	541.909	53.156	8	8	trypanothione reductase
Q57X63	Tb927.7.4470	541.075	22.398	2	2	hypothetical protein, conserved
Q381U0	Tb927.11.14950	538.149	15.767	1	1	zinc finger protein 2
Q587B0	Tb927.6.4440	537.605	37.718	5	5	RNA-binding protein 42 (RNA-binding motif protein 42)
Q38FS0	Tb927.9.2470	525.611	85.913	11	11	nucleolar protein
Q38AW9	Tb927.10.220	522.446	10.458	1	1	60S ribosomal protein L37a, putative
Q38B02	Tb927.10.6030	522.038	29.353	5	5	proteasome subunit alpha type-1, putative
Q586Q9	Tb927.2.4580	521.255	22.66	4	4	UNC119
Q386Y3	Tb927.11.1710	520.32	23.253	2	2	guide RNA-binding protein of 21 kDa
Q38DS4	Tb927.9.11000	516.662	23.832	5	5	ras-related protein RAB7, putative
Q38CD4	Tb927.10.1060	516.169	58.361	10	10	T-complex protein 1, delta subunit, putative
Q38FZ4	Tb927.9.1520	515.624	9.7592	1	1	hypothetical protein, conserved
Q582R3	Tb927.3.4720	505.348	73.321	12	12	dynamin-1-like protein
Q387K0	Tb927.11.510	501.197	19.559	2	2	RNA-binding protein, UBP2
Q57XK9	Tb927.7.2650	497.199	62.171	10	10	hypothetical protein, conserved
Q38DY4	Tb927.9.10250	496.008	8.3616	1	1	small nuclear ribonucleoprotein Sm-F
Q38EI9	Tb927.9.7590	493.542	22.369	2	2	60S ribosomal protein L11, putative
Q388D4	Tb927.10.14700	493.235	37.7	3	3	hypothetical protein, conserved
Q38BU2	Tb927.10.3030	492.147	33.847	5	5	proteasome regulatory non-ATPase subunit 11
Q381B0	Tb927.11.16760	490.769	54.623	8	8	T-complex protein 1, alpha subunit, putative
Q388V2	Tb927.10.12940	485.784	34.477	3	3	predicted zinc finger protein
Q57YI9	Tb927.8.5880	481.394	19.445	3	3	eukaryotic translation initiation factor 1A, putative
Q387I4	Tb927.11.670	478.672	55.266	5	5	epsinR
Q584S0	Tb927.6.2360	478.196	37.958	7	7	adenosine kinase, putative
Q57TX9	Tb927.7.7420	475.083	63.502	9	9	ATP synthase F1, alpha subunit
Q586A0	Tb927.6.4020	471.119	11.61	1	1	hypothetical protein, conserved
Q57U85	Tb927.5.3810	467.852	49.955	5	5	orotidine-5-phosphate decarboxylase/orotate phosphoribosyltransferase, putative
Q388I7	Tb927.10.14150	466.287	55.311	8	8	nuclear segregation protein, putative
Q57X58	Tb927.7.4420	458.767	32.154	5	5	proteasome alpha 3 subunit, putative
Q38BS1	Tb927.10.3260	452.711	78.983	13	12	Long-chain-fatty-acid--CoA ligase 5 (EC 6.2.1.3) (Long-chain acyl-CoA synthetase 5) (LACS 5), putative
Q383V9	Tb927.11.9700	452.269	11.406	1	1	transcription factor BTF3, putative
Q386N5	Tb927.11.2750	450.176	52.991	8	8	Present in the outer mitochondrial membrane proteome 12
Q38CB7	Tb927.10.1230	449.802	37.682	2	2	Enriched in surface-labeled proteome protein 23
Q57YZ8	Tb927.8.3150	449.138	60.817	9	9	T-complex protein 1, gamma subunit, putative
Q581X4	Tb927.8.2080	445.174	20.204	5	3	Fungal tRNA ligase phosphodiesterase domain containing protein, putative
Q387H4	Tb927.11.760	444.358	45.599	7	7	protein phosphatase 2C, putative
Q57YL9	Tb927.8.6180	440.343	16.424	2	2	60S ribosomal protein L26, putative
Q388W4	Tb927.10.12820	436.855	110.24	9	9	hypothetical protein, conserved
Q386W1	Tb927.11.1980	434.405	58.459	7	7	zinc finger protein family member, putative
Q387P8	Tb927.10.16170	433.469	34.606	1	1	potassium voltage-gated channel, putative
Q57XD5	Tb927.8.2540	430.56	46.244	4	4	3-ketoacyl-CoA thiolase, putative
Q585R3	Tb927.6.1470	429.318	27.521	4	4	hypothetical protein, conserved
Q385M3	Tb927.11.5450	429.097	63.119	6	6	malic enzyme
Q381B3	Tb927.11.16730	427.668	50.433	6	6	dihydrolipoyl dehydrogenase
Q38DX9	Tb927.9.10310	426.987	34.295	4	4	mitochondrial carrier protein 11
Q57XK6	Tb927.3.3560	423.33	69.087	5	5	U-box domain containing protein, putative
Q38BM8	Tb927.10.3710	419.842	25.258	4	4	proteasome activator protein PA26
Q584G9	Tb927.4.2180	418.226	17.021	2	2	60S ribosomal protein L35a, putative
Q386P5	Tb927.11.2650	417.903	84.2	11	11	heat shock protein 84, putative
Q587B6	Tb927.6.4500	416.797	22.705	4	4	conserved repeat domain containing protein, putative
Q57XQ5	Tb927.7.2190	408.188	29.242	2	2	translocon-associated protein (TRAP), alpha subunit, putative
Q38DP9	Tb927.9.11270	407.048	61.471	7	7	t- complex protein 1 (eta subunit), putative
Q580Z5	Tb927.8.3750	403.357	54.358	6	6	nucleolar protein 56, putative
Q388J6	Tb927.10.14030	400.499	50.474	4	4	hypothetical protein, conserved
Q57XM3	Tb927.7.2510	395.157	21.303	2	2	endoplasmatic reticulum retrieval protein, putative
Q57UB0	Tb927.5.3560	394.102	24.402	4	4	vesicle-associated membrane protein, putative
Q57X73	Tb927.7.4570	393.983	39.39	3	3	inosine-guanine nucleoside hydrolase
Q57ZD2	Tb927.3.1790	389.797	37.566	4	4	pyruvate dehydrogenase E1 beta subunit, putative
Q384V4	Tb927.11.7170	388.505	53.857	7	7	seryl-tRNA synthetase
Q581V4	Tb927.4.1270	386.99	49.905	5	5	ruvB-like DNA helicase, putative
Q584M7	Tb927.2.470	386.174	98.316	16	4	retrotransposon hot spot protein 4 (RHS4), putative
Q38BP7	Tb927.10.3520	380.951	44.855	5	4	protease regulatory ATPase subunit 4
Q57Y88	Tb927.7.2780	380.27	12.723	1	1	hypothetical protein, conserved
Q389U1	Tb927.10.10360	368.208	237.49	4	4	Microtubule-associated repetitive protein
Q582R7	Tb927.3.4680	362.56	49.396	5	5	RAB GDP dissociation inhibitor alpha, putative
Q4GY96	Tb927.1.4830	362.407	32.404	2	2	phospholipase A1
Q57Z72	Tb927.5.3210	360.212	12.378	1	1	small ubiquitin-related modifier
Q57TY3	Tb927.7.7460	359.957	22.358	3	3	hypothetical protein, conserved
Q38AZ9	Tb927.10.6070	358.035	14.566	2	2	universal minicircle sequence binding protein 1
Q57YL2	Tb927.8.6110	357.49	54.669	6	6	3-hydroxy-3-methylglutaryl-CoA synthase, putative
Q389K8	Tb927.10.11310	357.269	46.366	3	3	intraflagellar transport protein 57/55
Q580T8	Tb927.3.5370	354.649	34.254	7	7	hypothetical protein, conserved
Q584L4	Tb927.4.4910	345.649	45.333	3	2	3,2-trans-enoyl-CoA isomerase, mitochondrial precursor, putative
Q385V6	Tb927.11.4610	343.727	56.734	6	6	protein kinase A regulatory subunit
Q57UW3	Tb927.8.4890	341.855	49.202	4	4	pol-associated gene 1
Q57ZH2	Tb927.7.5170	335.612	18.17	3	3	60S ribosomal protein L25
Q57VE7	Tb927.5.1160	331.341	25.569	3	3	Degradation arginine-rich protein for mis-folding, putative
Q38EH6	Tb927.9.7770	328.568	32.926	1	1	spermidine synthase
Q57W25	Tb927.5.800	326.714	38.374	2	2	casein kinase I, isoform 2
Q38CA1	Tb927.10.1390	325.37	26.36	2	2	hypoxanthine-guanine phosphoribosyltransferase, putative
Q381R1	Tb927.11.15240	324.672	23.511	3	3	Ras-related protein RAB2B, putative
Q384H5	Tb927.11.8440	323.941	31.585	3	3	haloacid dehalogenase-like hydrolase, putative
Q38DK0	Tb927.9.11940	320.879	14.045	1	1	replication factor A protein 3, putative
Q57V32	Tb927.7.1780	317.102	25.973	2	2	Adenine phosphoribosyltransferase, putative
Q585Q3	Tb927.6.1570	314.448	31.753	3	3	2-hydroxy-3-oxopropionate reductase, putative
Q4GYZ5	Tb927.1.2260	314.295	14.03	3	3	small myristoylated protein 1-2
Q382F9	Tb927.11.13780	314.09	16.122	1	1	profilin
Q38AM2	Tb927.10.7410	312.644	54.807	6	6	succinyl-CoA ligase [GDP-forming] beta-chain, putative
Q38EA2	Tb927.9.8740	312.27	36.984	2	2	Double RNA binding domain protein 3
Q38C07	Tb927.10.2370	312.032	37.659	3	3	Lupus La protein homolog, putative
Q57V53	Tb927.3.3330	310.484	15.842	1	1	heat shock protein 20, putative
Q384T8	Tb927.11.7270	310.314	22.484	2	2	proteasome beta 3 subunit, putative
Q383B1	Tb927.11.11690	308.017	55.619	5	5	Vacuolar proton pump subunit B, putative
Q581S7	Tb927.4.1540	307.932	55.24	2	2	NAD dependent epimerase/dehydratase family, putative
Q385C5	Tb927.11.6440	306.69	48.841	4	4	hypothetical protein, conserved
Q57VX7	Tb927.5.360	306.656	58.225	10	2	75 kDa invariant surface glycoprotein
Q38CK9	Tb927.10.290	306.384	25.354	3	3	proteasome alpha 2 subunit, putative
Q386T4	Tb927.11.2250	303.968	26.94	3	3	conserved protein, unknown function
Q4GZG3	Tb927.1.710	303.866	45.247	12	1	phosphoglycerate kinase
Q384M8	Tb927.11.7900	303.219	15.118	4	4	mitochondrial RNA binding protein 16
Q385B8	Tb927.11.6510	302.879	21.118	1	1	40S ribosomal protein S21, putative
Q57YF5	Tb927.8.760	302.641	35.042	1	1	nucleolar RNA-binding protein
Q57US8	Tb927.4.470	300.497	21.783	2	2	snoRNP protein GAR1, putative
Q388M1	Tb927.10.13780	299.051	40.32	3	3	glycogen synthase kinase 3
Q8IFI2	Tb927.1.180	294.56	94.488	6	2	retrotransposon hot spot protein 1 (RHS1), putative
Q57ZX0	Tb927.5.2940	289.354	62.327	7	7	stress-induced protein sti1, putative
Q57YK7	Tb927.8.6060	288.265	43.734	2	2	glycine acetyltransferase, putative
Q38D54	Tb927.9.13990	287.244	34.618	4	4	RNA-binding protein, putative
Q584R4	Tb927.6.2420	287.108	25.349	4	4	p22 protein precursor
Q382B8	Tb927.11.14190	284.335	100.47	9	9	Staphylococcal nuclease homologue/Tudor domain containing protein, putative
Q57UQ9	Tb927.7.4290	283.552	33.703	5	5	Nuclear distribution protein C homolog
Q57XF8	Tb927.8.2310	282.106	12.749	2	2	(H+)-ATPase G subunit, putative
Q382K6	Tb927.11.13300	281.052	16.922	1	1	Intraflagellar transport protein 25 homolog, putative
Q38CD6	Tb927.10.1040	280.933	51.509	2	2	serine peptidase, Clan SC, Family S10
Q38CL9	Tb927.10.190	279.078	28.44	8	2	40S ribosomal protein S6, putative
Q387V4	Tb927.10.15590	278.398	21.394	1	1	macrophage infectivity potentiator, precursor, putative
Q57Z71	Tb927.5.3220	276.9	23.706	2	2	signal peptidase type I, putative
Q586X0	Tb927.2.3880	276.492	55.134	3	3	heterogeneous nuclear ribonucleoproteins F/H homologue
Q4GYI2	Tb927.1.3950	273.957	63.137	6	6	alanine aminotransferase
Q57XQ0	Tb927.7.2240	271.32	59.665	3	3	hypothetical protein, conserved
Q57ZR2	Tb927.5.1930	269.279	24.188	2	2	signal peptidase subunit, putative
Q38BW8	Tb927.10.2770	263.29	42.945	4	4	eukaryotic translation initiation factor 5, putative
Q586H7	Tb927.6.5050	262.525	23.044	1	1	V-type ATPase, C subunit, putative
Q386I6	Tb927.11.3250	260.483	531.18	1	1	dynein heavy chain, putative
Q38E20	Tb927.9.9780	259.224	38.095	3	3	peptidyl-prolyl cis-trans isomerase (cyclophilin- 40), putative
Q4FKQ3	Tb927.10.4450	258.442	28.425	5	5	stress-inducible protein STI1-like, putative
Q388C6	Tb927.10.14780	253.559	31.375	3	3	Canertinib-binding protein kinase 1
Q580H9	Tb927.8.1440	253.542	17.815	1	1	maoC-like dehydratase, putative
Q57Y52	Tb927.7.6770	251.143	10.985	1	1	Acyl CoA binding protein, putative
Q38BI2	Tb927.10.4180	250.326	28.189	3	3	TFIIF-stimulated CTD phosphatase, putative
D6XCY8	Tb927.3.780	248.88	25.463	2	2	proteasome alpha 7 subunit
Q382I0	Tb927.11.13570	248.217	14.737	1	1	hypothetical protein, conserved
Q388X3	Tb927.10.12700	243.606	42.511	6	6	pyruvate dehydrogenase E1 alpha subunit, putative
Q580L2	Tb927.3.4290	238.077	68.682	8	8	Paraflagellar rod protein 1-1
Q582L5	Tb927.7.6440	237.397	25.254	2	2	vesicle transport v-SNARE protein, putative
Q38F23	Tb927.9.5320	237.074	55.004	4	4	nucleolar RNA binding protein, putative
Q57VV5	Tb927.5.580	235.202	15.578	1	1	prefoldin subunit, putative
Q38F93	Tb927.9.4500	235.168	90.898	4	4	heat shock protein, putative
Q388B0	Tb927.10.14980	233.28	72.377	5	5	intraflagellar transport protein 52
Q587E3	Tb927.6.4770	228.992	83.306	6	6	protein mkt1, putative
Q386X0	Tb927.11.1890	228.822	36.025	3	3	Serine-threonine kinase receptor-associated protein, putative
Q38BY1	Tb927.10.2640	228.771	84.645	8	8	intraflagellar transport protein 81
Q384Q8	Tb927.11.7480	228.074	26.323	1	1	vacuolar type h+ ATPase subunit, putative
Q57VB7	Tb927.5.1460	225.369	36.762	4	4	Possible lysine decarboxylase, putative
Q389X3	Tb927.10.10030	225.352	11.38	1	1	hypothetical protein, conserved
Q38E79	Tb927.9.9100	224.79	9.5887	1	1	hypothetical protein, conserved
Q387N9	Tb927.10.14790	224.433	42.69	5	5	metallo-peptidase, Clan MG, Family M24
Q388Z2	Tb927.10.12510	222.425	100.63	5	5	P-type H+-ATPase, putative
Q386R3	Tb927.11.2470	217.73	60.585	4	4	metallo-peptidase, Clan MF, Family M17
Q586G3	Tb927.6.4840	215.825	43.54	5	5	S-adenosylmethionine synthetase, putative
Q57WJ7	Tb927.8.8330	214.906	98.456	6	6	cysteine peptidase, putative
Q57Y42	Tb927.4.4380	212.864	85.935	5	5	Pyrophosphate-energized vacuolar membrane proton pump 1
Q587B4	Tb927.6.4480	211.741	110.92	9	9	valyl-tRNA synthetase, putative
Q57XS4	Tb927.7.7040	211.384	33.443	2	2	methylthioadenosine phosphorylase, putative
Q583K0	Tb927.4.1930	211.01	31.293	2	2	eukaryotic translation initiation factor 3 subunit g
Q57ZN9	Tb927.5.1700	209.7	27.593	3	3	replication Factor A 28 kDa subunit, putative
Q580D6	Tb927.4.1080	208.135	67.749	5	5	V-type ATPase, A subunit, putative
Q38E16	Tb927.9.9860	206.467	79.857	6	6	170 kDa glucose-regulated protein, putative
Q57VC7	Tb927.5.1360	206.076	17.298	1	1	nucleoside 2-deoxyribosyltransferase
Q381R2	Tb927.11.15230	204.766	25.564	2	2	cytosolic coat protein, putative
Q57YE1	Tb927.8.900	202.078	37.469	2	2	splicing factor TSR1
Q382B2	Tb927.11.14250	200.7	59.381	5	5	T-complex protein 1, epsilon subunit, putative
Q380Y7	Tb927.11.17000	200.683	110.12	6	6	AIR9-like protein
Q381T5	Tb927.11.15000	200.513	17.026	1	1	survival of motor neuron (SMN)-like protein
Q582T6	Tb927.3.2230	197.059	31.464	3	3	succinyl-CoA synthetase alpha subunit, putative
Q580U1	Tb927.3.5340	196.124	42.028	2	2	Hsc70-interacting protein (Hip), putative
Q4FKA8	Tb927.11.1840	195.188	45.633	7	7	hypothetical protein, conserved
Q585Z8	Tb927.6.4000	195.137	45.966	3	3	small glutamine-rich tetratricopeptide repeat protein, putative
Q389D8	Tb927.10.12040	194.439	47.389	3	3	mitogen-activated protein kinase 11, putative
Q585I8	Tb927.4.3620	193.3	33.713	1	1	serine threonine-protein phosphatase PP1, putative
Q385I4	Tb927.11.5840	192.993	12.738	1	1	Protein translation factor SUI1 homolog, putative
Q583S0	Tb927.6.2640	192.942	58.065	3	3	importin alpha subunit, putative
Q38AG2	Tb927.10.8020	191.751	77.624	5	5	prolyl endopeptidase
D6XHJ3	Tb927.6.1090	191.003	44.859	3	2	proteasome regulatory ATPase subunit 3
Q38E17	Tb927.9.9840	190.595	15.216	1	1	lipoic acid containing carrier protein, putative
Q384W5	Tb927.11.7060	189.489	47.329	4	4	acidocalcisomal pyrophosphatase
Q38AE5	Tb927.10.8190	183.16	58.081	6	6	T-complex protein 1, theta subunit, putative
Q585Z2	Tb927.6.3940	182.173	39.208	2	2	Autophagy-related protein 27, putative
Q38E01	Tb927.9.10010	180.387	56.711	3	3	chaperone protein DnaJ, putative
Q381S0	Tb927.11.15150	180.268	30.359	2	2	1-acyl-sn-glycerol-3-phosphate acyltransferase, putative
Q586L6	Tb927.2.2440	178.737	57.323	2	2	proteasome regulatory non-ATPase subunit 6
Q584M8	Tb927.2.450	177.41	97.997	12	1	retrotransposon hot spot protein 4 (RHS4), putative
Q388M0	Tb927.10.13790	177.052	74.674	5	5	hypothetical protein, conserved
Q381P8	Tb927.11.15370	176.916	117.88	6	6	Importin subunit beta-4, putative
Q57W40	Tb927.5.950	173.531	24.515	2	2	monothiol glutaredoxin, putative
Q57WH0	Tb927.7.3550	170.86	138.16	10	10	cytoskeleton associated protein, putative
Q57X86	Tb927.7.4700	167.967	77.7	4	4	WD domain, G-beta repeat, putative
Q4GYN4	Tb927.1.3390	161.669	17.88	1	1	Eukaryotic protein of unknown function (DUF866), putative
Q38ES8	Tb927.9.6560	161.128	76.464	3	3	NAK family pseudokinase, putative
Q586Z8	Tb927.6.4320	160.164	44.423	3	3	Protein of unknown function (DUF2817), putative
Q580A4	Tb927.4.760	159.599	87.344	3	3	AP-1 adapter complex gamma subunit, putative
Q581X9	Tb927.8.2030	159.271	48.238	2	2	hypothetical protein, conserved
Q585R9	Tb927.2.1680	158.765	21.165	3	2	peptidyl-prolyl cis-trans isomerase, putative
Q385M4	Tb927.11.5440	158.049	61.506	5	5	NADP-dependent malic enzyme, cytosolic
Q57YB2	Tb927.7.3020	156.482	21.208	2	2	Nitroreductase family, putative
Q38DX4	Tb927.9.10400	155.191	53.633	2	2	hypothetical protein, conserved
Q385T2	Tb927.11.4860	152.87	52.008	1	1	Ring finger domain containing protein, putative
Q385K8	Tb927.11.5600	151.409	13.577	1	1	Archaic Translocase of outer membrane 14 kDa subunit
Q388R1	Tb927.10.13360	150.487	51.849	3	3	Elongation factor Tu, mitochondrial
Q585H0	Tb927.2.1170	150.196	76.607	6	2	retrotransposon hot spot protein 5 (RHS5), putative
D7SG81	Tb927.11.3230	148.267	12.454	1	1	60S ribosomal protein L44
Q388E8	Tb927.10.14550	147.447	71.366	3	2	ATP-dependent RNA helicase HEL67
Q38CJ3	Tb927.10.450	146.696	65.689	7	7	Component of motile flagella 62
Q584X2	Tb927.6.3290	145.594	15.419	2	2	intraflagellar transport protein 20
Q388M8	Tb927.10.13710	144.636	37.612	2	2	Activator of Hsp90 ATPase, N-terminal/Activator of Hsp90 ATPase homolog 1-like protein, putative
Q57Z55	Tb927.5.3400	144.549	110.32	6	6	calcium-translocating P-type ATPase
Q385Q0	Tb927.11.5180	144.391	27.635	2	2	hypothetical protein, conserved
Q381L8	Tb927.11.15680	143.445	14.492	1	1	hypothetical protein, conserved
Q57WH8	Tb927.7.3630	142.537	60.135	5	5	TPR-repeat-containing chaperone protein DNAJ, putative
Q582J9	Tb927.7.5840	141.773	26.164	1	1	hypothetical protein, conserved
Q388W2	Tb927.10.12840	141.732	33.131	2	2	mitochondrial carrier protein
Q586C5	Tb927.2.5850	141.002	12.518	1	1	small nuclear ribonucleoprotein SmD2
Q57U83	Tb927.5.3830	138.483	34.112	1	1	dihydroorotate dehydrogenase (fumarate)
Q389P7	Tb927.10.10830	138.304	32.404	1	1	RGG-containing protein 2
Q580G6	Tb927.8.1570	137.36	28.825	1	1	Uncharacterised protein family (UPF0172), putative
Q583D9	Tb927.4.4540	136.262	13.155	1	1	zinc finger domain, LSD1 subclass, putative
Q383Y2	Tb927.11.9470	136.249	37.113	1	1	ADP-ribosylation factor GTPase activating protein, putative
Q381U5	Tb927.11.14900	135.111	34.594	1	1	coatomer subunit epsilon
Q580S3	Tb927.3.5520	134.211	99.897	3	3	26S proteasome regulatory non-ATPase subunit
D6XFL1	Tb927.4.2750	133.84	31.517	1	1	hypothetical protein, conserved
Q586V9	Tb927.2.4090	132.52	29.38	1	1	signal recognition particle receptor beta subunit, putative
Q385Y1	Tb927.11.4360	131.417	36.747	2	2	Protein of unknown function (DUF1014), putative
Q4GYQ3	Tb927.1.3200	131.179	24.493	4	4	Suppressor of G2 allele of SKP1, putative
Q584A9	Tb927.4.3320	130.847	27.031	2	2	uracil phosphoribosyltransferase, putative
Q388D0	Tb927.10.14740	130.743	44.177	3	3	hypothetical protein, conserved
Q582Q3	Tb927.3.4820	130.371	34.629	2	2	acyltransferase, putative
Q57YC8	Tb927.7.3180	129.554	49.235	3	3	adaptor complex AP-1 medium subunit, putative
Q38BN5	Tb927.10.3640	128.981	31.534	2	2	nuclear transmembrane protein, putative
Q57X95	Tb927.7.4790	128.135	28.691	2	2	proteasome beta 6 subunit
Q38BR9	Tb927.10.3280	127.545	9.5664	1	1	60S ribosomal proteins L38, putative
Q386F5	Tb927.11.3570	127.184	98.098	4	4	metallo-peptidase, Clan MA(E) Family M1
Q57W13	Tb927.8.4220	126.412	25.995	1	1	hypothetical protein, conserved
Q387T8	Tb927.10.15760	126.191	36.411	2	2	hypothetical protein, conserved
Q57X22	Tb927.8.5600	125.748	36.627	2	2	transaldolase, putative
Q57WF9	Tb927.7.3440	124.718	27.05	2	2	I/6 autoantigen
Q57UK5	Tb927.8.5330	124.2	24.204	1	1	tyrosyl/methionyl-tRNA synthetase, putative
Q584N4	Tb927.2.240	123.581	76.706	4	0	retrotransposon hot spot protein 5 (RHS5), putative
Q580S6	Tb927.3.5490	123.516	77.659	2	2	Putative intraflagellar transport protein B2
Q383W5	Tb927.11.9640	122.462	70.175	3	3	glycyl-tRNA synthetase, putative
Q389H1	Tb927.10.11700	119.607	20.106	1	1	guanylate kinase, putative
Q57TZ7	Tb927.7.570	119.318	22.754	2	2	prefoldin, putative
Q381P3	Tb927.11.15420	118.493	23.057	1	1	eukaryotic translation initiation factor 3 subunit k
Q386P1	Tb927.11.2690	117.261	53.096	2	2	Succinyl-CoA:3-ketoacid coenzyme A transferase, mitochondrial
Q586H9	Tb927.6.5070	115.835	51.821	2	2	hypothetical protein, conserved
Q583J3	Tb927.4.2000	115.702	52.61	3	3	ruvB-like DNA helicase, putative
Q57V67	Tb927.3.3190	114.741	56.152	3	3	Serine/threonine-protein kinase NEK7, putative
Q383T7	Tb927.11.9920	114.175	76.602	4	4	polyubiquitin, putative
Q585C1	Tb927.6.1260	112.609	30.441	1	1	proteasome beta-1 subunit, putative
Q38DE1	Tb927.9.12730	112.399	48.592	4	4	chaperone protein DnaJ, putative
Q38FF1	Tb927.9.3820	112.169	31.106	2	2	syntaxin, putative
Q57Z81	Tb927.5.3120	112.135	34.967	2	2	eukaryotic translation initiation factor 2 beta subunit, putative
Q387E8	Tb927.11.1020	110.445	35.288	3	3	ribokinase, putative
Q57X48	Tb927.5.4560	109.525	55.321	2	2	guanine deaminase, putative
Q57W54	Tb927.5.1090	107.922	90.983	6	6	threonyl-tRNA synthetase, putative
Q57ZM2	Tb927.3.2900	106.177	46.824	2	2	eukaryotic translation initiation factor 2 subunit alpha
Q57XH5	Tb927.5.310	105.347	44.533	1	1	invariant surface glycoprotein, putative
Q38C90	Tb927.10.1510	105.163	259.12	12	12	CCR4-NOT transcription complex subunit 1
Q388M7	Tb927.10.13720	105.129	40.678	1	1	RNA-binding protein 29, putative
Q383D0	Tb927.11.11480	104.289	78.966	3	3	Trichohyalin, putative
Q38DR5	Tb927.9.11100	103.851	38.039	2	2	cAMP-dependent protein kinase catalytic subunit 1
Q57UP8	Tb927.7.4180	103.707	33.87	1	1	Fatty acid elongase
Q57XM9	Tb927.7.2450	103.007	54.394	4	4	hypothetical protein, conserved
D6XHE1	Tb927.6.560	102.79	37.223	2	2	cysteine peptidase C (CPC)
Q382L8	Tb927.11.13180	102.565	61.21	3	3	Present in the outer mitochondrial membrane proteome 10
Q38A32	Tb927.10.9430	102.5	40.477	1	1	phosphoribosylpyrophosphate synthetase, putative
Q38CG1	Tb927.10.790	102.475	26.489	1	1	vesicle-associated membrane protein, putative
Q386S9	Tb927.11.2300	102.341	50.976	3	3	eukaryotic peptide chain release factor subunit 1, putative
Q57YF2	Tb927.8.790	102.293	144.57	2	2	hypothetical protein, conserved
Q587G5	Tb927.2.2970	101.075	33.962	3	3	mitochondrial carrier protein
Q580S0	Tb927.3.5550	100.825	20.638	2	2	intraflagellar transport protein 27
Q57U48	Tb927.8.7970	99.724	53.211	2	2	hypothetical protein
Q57WD6	Tb927.3.4000	99.6032	18.409	1	1	clathrin coat assembly protein ap19, putative
Q38AL4	Tb927.10.7500	99.3565	31.643	1	1	fibrillarin
Q57UM8	Tb927.7.3980	99.0911	97.32	3	3	tc40 antigen-like
Q38EA4	Tb927.9.8720	98.9295	38.534	2	2	fructose-1,6-bisphosphatase
Q583M4	Tb927.6.3100	98.8836	48.134	1	1	Intraflagellar transport complex B protein 46 C terminal, putative
Q387Z3	Tb927.10.15180	98.6743	41.302	1	1	nucleosome assembly protein, putative
Q388A9	Tb927.10.14990	96.6957	86.676	3	3	intraflagellar transport protein 80
Q57ZA1	Tb927.3.2100	96.3384	33.996	1	1	hypothetical protein, conserved
Q586H6	Tb927.6.5040	96.0696	24.433	1	1	ribosomal protein L15, putative
Q57TY8	Tb927.7.7510	95.8944	26.709	3	3	hypothetical protein
Q38BV5	Tb927.10.2900	95.8655	95.068	3	3	importin beta-1 subunit, putative
Q386R0	Tb927.11.2500	95.7634	57.683	2	2	Metallocarboxypeptidase 1
Q57UT4	Tb927.4.410	95.3738	35.32	2	2	CAF 40
Q386T3	Tb927.11.2260	94.9196	26.024	2	2	Eukaryotic translation initiation factor 4E-1
Q38A77	Tb927.10.8970	94.9145	14.271	1	1	kinetoplast-associated protein 4 isoform 2
Q384W9	Tb927.11.7020	94.1166	27.865	1	1	proteasome alpha 7 subunit, putative
Q386R9	Tb927.11.2400	94.0366	24.436	1	1	Flabarin-like protein
Q38EY2	Tb927.9.5730	92.5939	47.584	1	1	nucleosome assembly protein-like protein
Q57VK2	Tb927.7.6090	92.5701	88.162	5	5	eukaryotic translation initiation factor 3 subunit a
Q4GYW5	Tb927.1.2570	90.5643	110.05	4	4	coatomer beta subunit
Q38DI7	Tb927.9.12110	90.2802	52.165	3	3	6-phosphogluconate dehydrogenase, decarboxylating
Q38EN4	Tb927.9.7080	89.8889	13.925	1	1	hypothetical protein, conserved
Q4FKQ5	Tb927.10.4430	89.8446	63.851	2	2	pumillo RNA binding protein PUF1
Q388C8	Tb927.10.14760	88.9379	20.51	1	1	clathrin light chain, putative
Q57X60	Tb927.7.4440	88.8749	31.573	1	1	NAD dependent epimerase/dehydratase family, putative
Q586B8	Tb927.2.5980	88.846	97.037	4	4	chaperone protein ClpB1, putative
Q586X9	Tb927.2.3580	87.8303	52.172	4	4	transcription elongation factor s-II, putative
Q57V87	Tb927.8.7670	87.5853	49.634	1	1	amino acid transporter, putative
Q383S2	Tb927.11.10070	87.5615	25.415	1	1	Bromodomain, putative
Q585Y5	Tb927.6.3870	87.0767	22.904	2	2	RNA-binding protein, putative
Q57UJ7	Tb927.8.5250	87.0597	57.33	3	3	delta-coat protein, putative
Q384L0	Tb927.11.8090	86.3757	34.443	1	1	protein phosphatase 1, putative
Q386D9	Tb927.11.3730	86.1103	121.82	3	3	leucyl-tRNA synthetase, putative
Q57XE3	Tb927.8.2460	85.2852	30.901	1	1	hypothetical protein, conserved
Q57YW6	Tb927.8.3470	84.6081	26.369	2	2	Vesicle transport v-SNARE protein N-terminus, putative
Q38BD0	Tb927.10.4710	84.4448	22.776	1	1	proteasome subunit beta type-2, putative
Q38C86	Tb927.10.1550	84.1709	54.896	3	3	proteasome regulatory non-ATP-ase subunit 5
Q586B6	Tb927.6.4180	83.2539	16.327	1	1	FUN14 family, putative
Q586P6	Tb927.2.4410	83.0106	25.109	1	1	Eukaryotic protein of unknown function (DUF846), putative
Q38FC0	Tb927.9.4190	82.2025	78.959	3	3	fatty acyl CoA syntetase 1
Q389E9	Tb927.10.11930	82.1872	27.645	1	1	beta-D-hydroxybutyrate dehydrogenase
Q587D1	Tb927.6.4650	81.7891	37.808	1	1	UV excision repair RAD23 protein, putative
Q38E89	Tb927.9.8950	80.7581	48.904	2	2	metallo- peptidase, Clan M- Family M48
Q585M3	Tb927.6.1880	79.4941	62.989	2	2	aspartyl-tRNA synthetase, putative
Q586U4	Tb927.2.5060	78.8969	44.349	1	1	GTP binding protein, putative
Q387E0	Tb927.11.1100	76.624	158.95	3	3	cysteine peptidase, Clan CA, family C2, putative
Q38CL4	Tb927.10.240	76.5951	39.937	2	2	peroxin 14, putative
Q382L3	Tb927.11.13230	76.4369	23.909	1	1	VAMP-associated protein, putative
Q584S2	Tb927.6.2280	76.3144	16.282	1	1	prefoldin subunit, putative
Q57V45	Tb927.3.3410	76.0439	49.327	1	1	aspartyl aminopeptidase, putative
Q57W63	Tb927.8.3100	74.6675	57.312	2	2	coronin, putative
Q586H3	Tb927.6.5010	73.873	40.797	1	1	hypothetical protein, conserved
Q581Y2	Tb927.8.2000	73.7267	32.897	3	2	cyclophilin, putative
Q583I6	Tb927.4.2070	72.939	511.32	8	8	antigenic protein, putative
Q38EC4	Tb927.9.8450	72.8369	22.44	1	1	UMP/CMP kinase
Q585N1	Tb927.6.1800	72.7281	41.135	1	1	protein phosphatase 2C, putative
Q384L3	Tb927.11.8060	72.0033	63.596	1	1	SNARE associated Golgi protein, putative
Q584V0	Tb927.6.2060	71.3177	53.345	1	1	histidyl-tRNA synthetase
Q383L0	Tb927.11.10690	70.8311	45.229	1	1	hypothetical protein, conserved
Q57XJ1	Tb927.7.6860	70.0009	52.027	1	1	expression site-associated gene 5 (ESAG5) protein, putative
Q38DX7	Tb927.9.10350	69.5858	23.469	1	1	Snf7, putative
Q57XH6	Tb927.8.990	68.3183	33.963	1	1	RNA-binding protein 33 (RNA-binding motif protein 33)
Q38B63	Tb927.10.5400	68.0427	68.088	1	1	hypothetical protein, conserved
Q586Q5	Tb927.2.4530	67.9185	25.526	1	1	hypothetical protein, conserved
Q57XL7	Tb927.7.2570	67.6293	52.545	1	1	mitochondrial RNA binding protein 1
Q386U8	Tb927.11.2110	66.3244	24.813	1	1	Snf7, putative
Q586M2	Tb927.2.2510	66.1679	29.189	1	1	Mitochondrial outer membrane protein porin 1
Q57U84	Tb927.5.3820	65.8226	35.91	1	1	aspartate carbamoyltransferase, putative
Q57UZ9	Tb927.7.2120	65.5146	46.084	1	1	hypothetical protein, conserved
Q38DR9	Tb927.9.11050	65.3394	58.54	2	2	4E-interacting protein, putative
Q38CC3	Tb927.10.1170	65.0076	196.6	7	7	intraflagellar transport protein 172
Q57VC4	Tb927.5.1390	63.9665	46.842	1	1	64 kDa invariant surface glycoprotein
Q583K1	Tb927.4.1920	63.4697	75.806	2	2	GPI transamidase subunit 16, putative
Q386S3	Tb927.11.2360	63.1669	70.311	2	2	phenylalanyl-tRNA synthetase (beta subunit), putative
Q586Y2	Tb927.2.3440	62.7398	30.002	1	1	cysteine peptidase, Clan CA, family C51, putative
Q584N8	Tb927.2.100	62.4812	94.932	5	2	retrotransposon hot spot protein 1 (RHS1), putative
Q385P5	Tb927.11.5230	62.2839	25.968	1	1	hypothetical protein, conserved
Q38B88	Tb927.10.5140	61.1134	49.74	2	2	Mitogen-activated protein kinase 6
Q57ZT3	Tb927.5.2570	61.0164	79.81	2	2	eukaryotic translation initiation factor 3 subunit b
D6XMU9	Tb927.8.1200	60.7664	119	3	3	vacuolar-type Ca2+-ATPase 2
Q383K3	Tb927.11.10760	59.8885	69.884	3	3	kinesin-D
Q57WW3	Tb927.3.800	59.8204	30.573	1	1	Vacuolar iron transporter 1, putative
Q57XZ3	Tb927.4.3890	59.5448	122.8	2	2	ATP-dependent RNA helicase, putative
Q57V43	Tb927.7.1670	59.225	20.864	1	1	Eukaryotic translation initiation factor 4E type 6
Q57WJ9	Tb927.8.8310	58.9851	51.72	3	3	chaperone protein DnaJ, putative
Q386D8	Tb927.11.3740	58.0341	48.928	1	1	proteasome regulatory ATPase subunit 2
Q57VN5	Tb927.8.1170	57.8044	36.419	1	1	eukaryotic translation initiation factor 3 subunit h
Q383C1	Tb927.11.11590	57.619	46.677	1	1	Eukaryotic translation initiation factor 3 subunit E
Q584N0	Tb927.2.380	57.442	90.713	2	2	retrotransposon hot spot protein 2 (RHS2), putative
Q581U8	Tb927.4.1330	57.0422	75.493	2	2	DNA topoisomerase IB, large subunit
Q382C7	Tb927.11.14100	56.4604	54.707	1	1	Double RNA-binding domain containing protein 4
Q386U6	Tb927.11.2130	55.7816	38.167	1	1	proteasome regulatory non-ATP-ase subunit 3
Q382B7	Tb927.11.14200	55.1385	28.163	1	1	ubiquitin-conjugating enzyme E2, putative
Q389P5	Tb927.10.10850	54.5329	99.085	3	3	Protein argonaute-1
Q382P7	Tb927.11.12850	53.4355	80.572	2	2	oligopeptidase b
Q385D7	Tb927.11.6320	53.4066	53.267	1	1	MRB1-associated protein
Q581D5	Tb927.8.4150	52.5185	33.246	1	1	rhomboid-like protein
Q57TX8	Tb927.7.7410	52.1783	35.787	1	1	Trans-2-enoyl-ACP reductase 2, putative
Q38CC9	Tb927.10.1110	51.4978	199.77	1	1	kinesin, putative
Q57UH2	Tb927.8.4970	51.0486	69.596	2	2	Paraflagellar rod protein 2-1
Q388N2	Tb927.10.13670	50.4583	53.312	1	1	serine/threonine protein phosphatase 5
Q383M8	Tb927.11.10510	49.8935	32.094	2	2	ubiquinone biosynthesis methyltransferase, putative
Q580G3	Tb927.8.1600	49.7897	66.786	1	1	lysyl-tRNA synthetase, putative
Q57WF2	Tb927.7.3370	49.4137	67.485	2	2	Intraflagellar transport protein 74, putative
Q583U3	Tb927.6.600	49.1602	38.863	1	1	ccr4-not transcription complex subunit
Q38EV1	Tb927.9.6250	48.6328	41.597	18	0	arginine kinase
Q381Z1	Tb927.11.14460	48.2943	34.004	1	1	ADP-ribosylation factor GTPase activating protein 1, putative
Q383A4	Tb927.11.11770	47.5287	47.963	1	1	Eukaryotic translation initiation factor 4E-3
Q381J9	Tb927.11.15870	47.0676	42.433	1	1	hypothetical protein, conserved
Q38E63	Tb927.9.9290	46.6985	63.029	1	1	polyadenylate-binding protein 1
D6XKG7	Tb927.7.2500	46.3667	48.475	3	2	proteasome regulatory ATPase subunit 1
Q4GYC9	Tb927.1.4490	45.6318	19.682	2	2	acetyltransferase, putative
Q580M3	Tb927.3.4190	44.6552	72.048	1	1	endosomal integral membrane protein, putative
Q38AD5	Tb927.10.8290	42.5354	84.339	2	2	eukaryotic translation initiation factor 3 subunit c
Q385F2	Tb927.11.6170	42.4555	131.1	2	2	protein transport protein SEC31, putative
Q386Y0	Tb927.11.1740	42.4521	89.754	2	2	intraflagellar transport protein 88
Q586V1	Tb927.2.4230	42.1833	406.9	5	5	NUP-1 protein, putative
Q38CW9	Tb927.9.15420	41.8464	15.353	1	1	60S ribosomal protein L32
Q57WU7	Tb927.3.640	41.4058	32.723	1	1	hypothetical protein, conserved
Q38E33	Tb927.9.9630	40.0448	38.92	1	1	TPR repeat/Tetratricopeptide repeat, putative
Q57YS9	Tb927.8.7270	39.6347	45.04	1	1	Endoplasmic Reticulum-Golgi Intermediate Compartment (ERGIC)/Endoplasmic reticulum vesicle transporter, putative
Q587F5	Tb927.2.3270	39.4731	48.383	1	1	65 kDa invariant surface glycoprotein
Q4FKP3	Tb927.10.4310	39.0393	32.215	1	1	prohibitin 2, putative
Q38C20	Tb927.10.2240	38.9236	66.352	3	3	RNA binding protein
Q57UM0	Tb927.7.3900	38.2992	19.768	1	1	vacuolar transporter chaperone, putative
Q384F2	Tb927.11.8770	37.9811	45.516	1	1	ATP-dependent RNA helicase FAL1, putative
Q57XC6	Tb927.8.2630	37.6817	85.189	2	2	kinesin-C
Q57W90	Tb927.8.2820	37.5558	141.11	2	1	hypothetical protein, conserved
Q587C5	Tb927.6.4590	37.5149	68.931	3	3	glutamyl-tRNA synthetase, putative
Q38D21	Tb927.9.14430	37.4928	41.017	1	1	Casein kinase II
Q38AV1	Tb927.10.6550	37.1492	26.172	1	1	Poly(ADP-ribose) polymerase and DNA-Ligase Zn-finger region/Zinc-finger (CX5CX6HX5H) motif containing protein, putative
Q57X06	Tb927.8.5760	36.7153	53.809	1	1	Ankyrin repeats (many copies)/Alpha/beta hydrolase family, putative
Q386I1	Tb927.11.3300	36.6133	107.86	1	1	Spindle assembly abnormal 4
Q38BZ6	Tb927.10.2490	36.4653	63.503	1	1	glucose-6-phosphate 1-dehydrogenase
Q57WE0	Tb927.3.4040	36.2424	67.631	1	1	Ankyrin repeats (3 copies), putative
Q581Y6	Tb927.8.1960	36.0382	48.425	1	1	CCR4-NOT transcription complex subunit 11
Q57V56	Tb927.3.3300	36.0365	89.197	4	4	Flagellum attachment zone protein 19
Q57ZB9	Tb927.3.1920	35.4445	66.856	4	4	General negative regulator of transcription subunit 5
Q382P5	Tb927.11.12870	35.1178	78.401	1	1	hypothetical protein, conserved
Q389Z3	Tb927.10.9830	35.0804	17.194	1	1	Mitochondrial ATP synthase subunit, putative
Q57U86	Tb927.5.3800	35.0124	204.09	5	5	glutamine hydrolysing (not ammonia-dependent) carbomoyl phosphate synthase, putative
Q57Z11	Tb927.5.4380	34.6126	71.37	1	1	kinetoplastid-specific phospho-protein phosphatase, putative
Q385F3	Tb927.11.6160	34.3063	76.914	2	2	eukaryotic release factor 3, putative
Q384Q0	Tb927.11.7560	34.1838	67.695	1	1	Component of motile flagella 15
Q38CW7	Tb927.9.15460	33.8402	113.97	1	1	calcium motive p-type ATPase, putative
Q57VX4	Tb927.5.390	33.1393	57.736	10	2	75 kDa invariant surface glycoprotein, putative
Q587G1	Tb927.2.3030	32.3345	90.664	2	2	ATP-dependent Clp protease subunit, heat shock protein 78 (HSP78), putative
Q38BM3	Tb927.10.3760	31.785	31.285	1	1	vacuolar ATP synthase subunit d, putative
Q388V7	Tb927.10.12890	31.7102	90.96	3	3	bifunctional aminoacyl-tRNA synthetase, putative
Q4GZ11	Tb927.1.2100	31.1198	126.15	2	2	Calpain-like protein 1.1
Q382S8	Tb927.11.12530	31.0263	90.654	3	3	Flagellum attachment zone protein 3
Q57ZS8	Tb927.5.2090	30.7081	122.72	1	1	kinesin, putative
Q586I0	Tb927.6.5080	30.606	65.003	1	1	Protein of unknown function (DUF3808), putative
Q586P1	Tb927.2.6050	30.4819	94.051	1	1	beta prime COP protein
Q57XL9	Tb927.7.2550	29.9851	49.149	1	1	proteasome regulatory ATPase subunit 5
Q580H2	Tb927.8.1510	29.1787	62.439	1	1	ATP-dependent RNA helicase DBP2B, putative
Q38F42	Tb927.9.5100	29.1089	103.22	1	1	cAMP-specific phosphodiesterase
Q384R3	Tb11.02.5420	29.0681	69.987	1	1	NADPH-cytochrome p450 reductase, putative
Q57WY6	Tb927.3.1030	28.1256	39.272	1	1	RNA-binding protein
Q57W55	Tb927.5.1100	27.8993	72.095	2	2	peroxisome targeting signal 1 receptor
Q4GYR6	Tb927.1.3070	27.2239	44.99	2	2	hypothetical protein, conserved
Q580H3	Tb927.8.1500	27.0691	63.206	1	1	hypothetical protein, conserved
Q389R7	Tb927.10.10610	26.5944	29.674	1	1	protein tyrosine phosphatase, putative
Q38EW0	Tb927.9.6090	26.3596	39.499	1	1	PTP1-interacting protein, 39 kDa
Q586S7	Tb927.2.4850	25.7727	29.04	1	1	Phosducin, putative
Q57VD3	Tb927.5.1300	25.3797	89.63	2	2	V-type proton ATPase subunit a, putative
Q57WZ2	Tb927.3.1110	25.0105	52.713	1	1	Putative intraflagellar transport protein A1
Q388L9	Tb927.10.13800	24.6328	34.401	1	1	hypothetical protein, conserved
Q385S8	Tb927.11.4900	24.2671	61.857	2	2	WD40/YVTN repeat-like-containing protein
Q585L0	Tb927.4.3400	23.9813	66.689	1	1	hypothetical protein, conserved
Q386G2	Tb927.11.3490	23.8452	87.8	1	1	hypothetical protein, conserved
Q38D75	Tb927.9.13520	23.5406	103.4	1	1	Importin 1
Q4GYP3	Tb927.1.3300	23.4743	97.543	1	1	Myotubularin-related protein, putative
Q57X97	Tb927.7.4810	23.1204	52.176	1	1	HD domain containing protein, putative
Q388H8	Tb927.10.14240	23.0387	50.528	1	1	N-myristoyltransferase
Q586P2	Tb927.2.4370	22.0384	71.612	1	1	trypanothione synthetase
Q38F32	Tb927.9.5210	21.79	73.33	1	1	glutaminyl-tRNA synthetase, putative
Q385D0	Tb927.11.6390	21.4123	32.852	1	1	START domain containing protein, putative
Q38BZ8	Tb927.10.2470	21.2422	64.233	2	2	Cleft lip and palate transmembrane protein 1 (CLPTM1), putative
Q580R3	Tb927.3.5620	20.2793	112.6	1	1	Facilitates chromatin transcription complex subunit spt16
Q382P4	Tb927.11.12880	20.167	146.58	2	2	Present in the outer mitochondrial membrane proteome 17
Q584M6	Tb927.2.510	19.2466	95.163	4	1	retrotransposon hot spot protein 4 (RHS4), putative
Q57XU7	Tb927.7.7270	19.2041	85.75	1	1	hypothetical protein, conserved
Q38A55	Tb927.10.9190	19.0697	130.6	1	1	isoleucyl-tRNA synthetase, putative
Q388Y4	Tb927.10.12590	18.8553	105.85	1	1	hypothetical protein, conserved
Q38BJ2	Tb927.10.4080	18.7396	127.1	1	1	hypothetical protein, conserved
Q57W34	Tb927.5.890	18.4793	89.347	2	2	oligosaccharyl transferase subunit, putative
Q581A4	Tb927.8.3840	16.4912	80.049	1	1	hypothetical protein, conserved
Q57ZK9	Tb927.3.3030	16.2387	41.285	1	1	phosphatidylcholine transfer protein, putative
Q587E0	Tb927.6.4740	16.1203	106.58	1	1	importin-alpha re-exporter protein, putative
Q38AJ6	Tb927.10.7680	15.7227	60.165	1	1	GTPase activating protein, putative
Q57ZG8	Tb927.7.5210	15.7064	100.48	1	1	Putative Phosphatase/Protein of unknown function DUF89, putative
Q583T3	Tb927.6.700	15.5882	105.91	1	1	alanyl-tRNA synthetase, putative
Q38A41	Tb927.10.9330	15.5332	66.031	1	1	hypothetical protein, conserved
Q57XH7	Tb927.8.980	15.1877	64.95	2	2	phosphoacetylglucosamine mutase
Q4GZ63	Tb927.1.1560	14.3518	79.953	2	1	vesicular-fusion protein nsf, putative
Q38E15	Tb927.9.9870	13.9343	53.501	1	1	Kinesin-13 6, putative
Q381P2	Tb927.11.15430	13.7702	105.47	1	1	U5 small nuclear ribonucleoprotein component, putative
Q384B5	Tb927.11.9130	13.4047	52.331	2	2	Replication factor A protein 1
Q38EX6	Tb927.9.5900	12.3751	112.11	1	1	glutamate dehydrogenase
Q383S8	Tb927.11.10010	12.1279	41.363	1	1	vacuolar sorting-associated protein-like, putative
Q584F6	Tb927.4.2310	11.911	84.527	1	1	asparaginyl-tRNA synthetase, putative
Q384X7	Tb927.11.6930	9.67382	25.444	1	1	Sec20, putative
Q383T1	Tb927.11.9980	9.18573	112.95	1	1	2-oxoglutarate dehydrogenase E1 component, putative
Q582X2	Tb927.3.2600	9.17178	244.99	1	1	ATP-dependent DEAD/H RNA helicase, putative
Q582C2	Tb927.5.2430	7.92559	56.733	1	1	membrane transporter protein, putative
Q57X24	Tb927.8.5580	7.27757	526.41	2	2	N-terminal region of Chorein, a TM vesicle-mediated sorter/Integral peroxisomal membrane peroxin, putative
Q580S2	Tb927.3.5530	6.18331	279.19	1	1	Tb-292 membrane associated protein
Q57WE8	Tb927.7.3330	4.80425	502.65	2	2	Flagellar attachment zone protein 10
Q57W41	Tb927.5.960	4.3398	37.159	1	1	atpase family aaa domain-containing protein 1
Q4GYE7	Tb927.1.4310	3.47895	183.76	1	1	Flagellum attachment zone protein 2
Q585H6	Tb927.4.3740	2.68275	192.57	1	1	flagellar attachment zone protein 1
Q4GYI9	Tb927.1.3880	0.756219	188.01	1	1	Fusaric acid resistance protein-like, putative

[truncated: 4 more sheets: MMS19-V5 Tb927.8.3920 B, CIA2A-V5 Tb927.9.10360 B, CIA2B-V5 Tb927.8.720 B, Mock-V5 B]
